# Supplementary material for: N,N-Dibenzoyl­ferrocenecarboxamide
Source: Acta Crystallogr Sect E Struct Rep Online. 2011 Apr 16;67(Pt 5):m610. doi: 10.1107/S1600536811013754 (PMC3089337; doi:10.1107/S1600536811013754)
Supplement: Supplementary file 1 [file e-67-0m610-sup1.cif]

##############################################################################
#                                                                            #
# This CIF contains the data in a paper accepted for publication in          #
# Acta Crystallographica Section E. It conforms to the requirements of       #
# Notes for Authors for Acta Crystallographica Section E, and has been       #
# peer reviewed under the auspices of the IUCr Commission on Journals.       #
#                                                                            #
# Full details of the Crystallographic Information File format               #
# are given in the paper "The Crystallographic Information File (CIF):       #
# a New Standard Archive File for Crystallography" by S. R. Hall, F. H.      #
# Allen and I. D. Brown [Acta Cryst. (1991), A47, 655-685].                  #
#                                                                            #
# The current version of the core CIF dictionary is obtainable from          #
# ftp://ftp.iucr.org/pub/cif_core.dic.                                       #
#                                                                            #
# Software is freely available for graphical display of the structure(s)     #
# in this CIF. For information consult the CIF software page                 #
# http://www.iucr.org/resources/cif/software.                                #
#                                                                            #
# This file may be used for bona fide research purposes within the           #
# scientific community so long as proper attribution is given to the journal # 
# article from which it was obtained.                                        #
#                                                                            #
##############################################################################
data_I
_audit_creation_method     SHELXL-97
_chemical_name_systematic
;
<i>N</i>,<i>N</i>-Dibenzoylferrocenecarboxamide
;
_chemical_name_common     ?
_chemical_formula_moiety     'C25 H19 Fe N O3'
_chemical_formula_sum     'C25 H19 Fe N O3'
_chemical_formula_iupac     '[Fe (C5 H5) (C20 H14 N O3)]'
_chemical_formula_weight     437.26
_chemical_melting_point_gt     416
_chemical_melting_point_lt     418
_symmetry_cell_setting     monoclinic
_symmetry_space_group_name_H-M     'P 21/c'
_symmetry_space_group_name_Hall     '-P 2ybc'
loop_
    _symmetry_equiv_pos_as_xyz
    'x, y, z'
    '-x, y+1/2, -z+1/2'
    '-x, -y, -z'
    'x, -y-1/2, z-1/2'
_cell_length_a     10.8699(4)
_cell_length_b     11.3387(4)
_cell_length_c     19.6264(7)
_cell_angle_alpha     90.00
_cell_angle_beta     122.133(2)
_cell_angle_gamma     90.00
_cell_volume     2048.42(13)
_cell_formula_units_Z     4
_cell_measurement_reflns_used     5978
_cell_measurement_theta_min     3.9742
_cell_measurement_theta_max     31.8152
_cell_measurement_temperature     295(2)
_exptl_crystal_description     prism
_exptl_crystal_colour     red
_exptl_crystal_size_max     0.56
_exptl_crystal_size_mid     0.53
_exptl_crystal_size_min     0.43
_exptl_crystal_density_diffrn     1.418
_exptl_crystal_density_meas     ?
_exptl_crystal_density_method     'not measured'
_exptl_crystal_F_000     904
_exptl_absorpt_coefficient_mu     0.763
_exptl_absorpt_correction_type     multi-scan
_exptl_absorpt_process_details
;
(CrysAlis RED; Oxford Diffraction, 2009)
;
_exptl_absorpt_correction_T_min     0.90970
_exptl_absorpt_correction_T_max     1.00000
_exptl_special_details
;
CrysAlis RED, Oxford Diffraction Ltd.,
Version 1.171.33.32 (release 27-01-2009 CrysAlis171 .NET)
(compiled Jan 27 2009,14:17:37)
Empirical absorption correction using spherical harmonics,
 implemented in SCALE3 ABSPACK scaling algorithm.
;
_diffrn_ambient_temperature     295(2)
_diffrn_radiation_type     MoK\a
_diffrn_radiation_wavelength     0.71073
_diffrn_radiation_source     'Enhance (Mo) X-ray Source'
_diffrn_radiation_monochromator     graphite
_diffrn_measurement_device_type
     'Oxford Diffraction KM-4/Xcalibur diffractometer with a Sapphire3 detector'
_diffrn_measurement_method     \w
_diffrn_detector_area_resol_mean     16.3426
_diffrn_reflns_number     14704
_diffrn_reflns_av_R_equivalents     0.0238
_diffrn_reflns_av_sigmaI/netI     0.0494
_diffrn_reflns_theta_min     4.09
_diffrn_reflns_theta_max     30.00
_diffrn_reflns_theta_full     30.00
_diffrn_measured_fraction_theta_max     0.981
_diffrn_measured_fraction_theta_full     0.981
_diffrn_reflns_limit_h_min     -15
_diffrn_reflns_limit_h_max     14
_diffrn_reflns_limit_k_min     -10
_diffrn_reflns_limit_k_max     15
_diffrn_reflns_limit_l_min     -27
_diffrn_reflns_limit_l_max     27
_refine_special_details
;
Refinement of <i>F</i>^2^ against ALL reflections. The weighted <i>R</i>-factor
<i>wR</i> and goodness of fit <i>S</i> are based on <i>F</i>^2^, conventional
<i>R</i>-factors <i>R</i> are based on <i>F</i>, with <i>F</i> set to zero for
negative <i>F</i>^2^. The threshold expression of <i>F</i>^2^ >
\s(<i>F</i>^2^) is used only for calculating <i>R</i>-factors(gt) <i>etc</i>.
and is not relevant to the choice of reflections for refinement.
<i>R</i>-factors based on <i>F</i>^2^ are statistically about twice as large
as those based on <i>F</i>, and <i>R</i>- factors based on ALL data will be
even larger.
;
_reflns_number_total     5867
_reflns_number_gt     3472
_reflns_threshold_expression     I>2\s(I)
_refine_ls_structure_factor_coef     Fsqd
_refine_ls_matrix_type     full
_refine_ls_R_factor_all     0.0683
_refine_ls_R_factor_gt     0.0324
_refine_ls_wR_factor_gt     0.0647
_refine_ls_wR_factor_ref     0.0683
_refine_ls_goodness_of_fit_ref     0.930
_refine_ls_restrained_S_all     0.930
_refine_ls_number_reflns     5867
_refine_ls_number_parameters     271
_refine_ls_number_restraints     0
_refine_ls_hydrogen_treatment     constr
_refine_ls_weighting_scheme     calc
_refine_ls_weighting_details
         'calc w=1/[\s^2^(Fo^2^)+(0.0306P)^2^+0.0000P] where P=(Fo^2^+2Fc^2^)/3'
_atom_sites_solution_hydrogens     geom
_atom_sites_solution_primary     direct
_atom_sites_solution_secondary     difmap
_refine_ls_shift/su_max     0.002
_refine_ls_shift/su_mean     0.000
_refine_diff_density_max     0.263
_refine_diff_density_min     -0.244
_refine_ls_extinction_method     none
_refine_ls_extinction_coef     ?
loop_
    _atom_type_symbol
    _atom_type_description
    _atom_type_scat_dispersion_real
    _atom_type_scat_dispersion_imag
    _atom_type_scat_source
    'C' 'C' 0.0033 0.0016
                         'International Tables Vol C Tables 4.2.6.8 and 6.1.1.4'
    'H' 'H' 0.0000 0.0000
                         'International Tables Vol C Tables 4.2.6.8 and 6.1.1.4'
    'Fe' 'Fe' 0.3463 0.8444
                         'International Tables Vol C Tables 4.2.6.8 and 6.1.1.4'
    'N' 'N' 0.0061 0.0033
                         'International Tables Vol C Tables 4.2.6.8 and 6.1.1.4'
    'O' 'O' 0.0106 0.0060
                         'International Tables Vol C Tables 4.2.6.8 and 6.1.1.4'
_computing_data_collection     'CrysAlis PRO (Oxford Diffraction, 2009)'
_computing_cell_refinement     'CrysAlis PRO (Oxford Diffraction, 2009)'
_computing_data_reduction     'CrysAlis PRO (Oxford Diffraction, 2009)'
_computing_structure_solution     'SHELXS97 (Sheldrick, 2008)'
_computing_structure_refinement     'SHELXL97 (Sheldrick, 2008)'
_computing_molecular_graphics     'WinGX (Farrugia, 1999)'
_computing_publication_material     'publCIF (Westrip, 2010)'
loop_
    _atom_site_type_symbol
    _atom_site_label
    _atom_site_fract_x
    _atom_site_fract_y
    _atom_site_fract_z
    _atom_site_U_iso_or_equiv
    _atom_site_adp_type
    _atom_site_calc_flag
    _atom_site_refinement_flags
    _atom_site_occupancy
    _atom_site_symmetry_multiplicity
    _atom_site_disorder_assembly
    _atom_site_disorder_group
    Fe Fe1 0.22827(2) 0.555286(18) 0.788568(11) 0.04543(7) Uani d . 1 1 . .
    N N1 0.31428(12) 0.20402(10) 0.81870(6) 0.0418(3) Uani d . 1 1 . .
    O O1 0.08238(10) 0.25999(10) 0.72376(6) 0.0561(3) Uani d . 1 1 . .
    O O2 0.32130(12) 0.17948(11) 0.93657(6) 0.0685(3) Uani d . 1 1 . .
    O O3 0.35548(15) 0.01217(10) 0.80453(6) 0.0727(4) Uani d . 1 1 . .
    C C1 0.22015(15) 0.39344(13) 0.83023(7) 0.0435(3) Uani d . 1 1 . .
    C C2 0.35480(17) 0.44935(13) 0.88449(8) 0.0580(4) Uani d . 1 1 . .
    H H2 0.4467 0.4217 0.9000 0.070 Uiso calc R 1 1 . .
    C C3 0.3229(2) 0.55509(15) 0.91043(9) 0.0733(5) Uani d . 1 1 . .
    H H3 0.3911 0.6086 0.9468 0.088 Uiso calc R 1 1 . .
    C C4 0.1724(2) 0.56619(15) 0.87266(9) 0.0668(5) Uani d . 1 1 . .
    H H4 0.1238 0.6281 0.8795 0.080 Uiso calc R 1 1 . .
    C C5 0.10714(17) 0.46776(13) 0.82268(9) 0.0524(4) Uani d . 1 1 . .
    H H5 0.0079 0.4534 0.7904 0.063 Uiso calc R 1 1 . .
    C C6 0.18399(19) 0.54441(15) 0.67438(9) 0.0612(4) Uani d . 1 1 . .
    H H6 0.1552 0.4768 0.6427 0.073 Uiso calc R 1 1 . .
    C C7 0.3267(2) 0.58116(17) 0.72643(11) 0.0699(5) Uani d . 1 1 . .
    H H7 0.4100 0.5425 0.7361 0.084 Uiso calc R 1 1 . .
    C C8 0.3216(2) 0.68789(18) 0.76171(12) 0.0761(5) Uani d . 1 1 . .
    H H8 0.4012 0.7328 0.7986 0.091 Uiso calc R 1 1 . .
    C C9 0.1762(2) 0.71431(16) 0.73166(11) 0.0713(5) Uani d . 1 1 . .
    H H9 0.1419 0.7796 0.7453 0.086 Uiso calc R 1 1 . .
    C C10 0.09164(19) 0.62606(17) 0.67781(10) 0.0674(5) Uani d . 1 1 . .
    H H10 -0.0093 0.6222 0.6490 0.081 Uiso calc R 1 1 . .
    C C11 0.19470(14) 0.28448(13) 0.78516(7) 0.0414(3) Uani d . 1 1 . .
    C C12 0.38958(17) 0.18287(12) 0.90480(8) 0.0483(4) Uani d . 1 1 . .
    C C13 0.54864(16) 0.17184(13) 0.94748(8) 0.0498(4) Uani d . 1 1 . .
    C C14 0.62677(17) 0.21187(15) 0.91517(9) 0.0612(4) Uani d . 1 1 . .
    H H14 0.5780 0.2427 0.8633 0.073 Uiso calc R 1 1 . .
    C C15 0.77638(18) 0.20666(18) 0.95886(11) 0.0778(6) Uani d . 1 1 . .
    H H15 0.8286 0.2345 0.9370 0.093 Uiso calc R 1 1 . .
    C C16 0.8472(2) 0.1599(2) 1.03492(13) 0.0939(7) Uani d . 1 1 . .
    H H16 0.9481 0.1558 1.0647 0.113 Uiso calc R 1 1 . .
    C C17 0.7712(3) 0.11922(18) 1.06751(11) 0.0896(7) Uani d . 1 1 . .
    H H17 0.8208 0.0871 1.1190 0.107 Uiso calc R 1 1 . .
    C C18 0.6221(2) 0.12535(14) 1.02499(8) 0.0666(5) Uani d . 1 1 . .
    H H18 0.5709 0.0987 1.0477 0.080 Uiso calc R 1 1 . .
    C C19 0.31625(16) 0.10751(14) 0.77336(8) 0.0475(3) Uani d . 1 1 . .
    C C20 0.27699(15) 0.13020(14) 0.68970(8) 0.0476(4) Uani d . 1 1 . .
    C C21 0.29771(16) 0.23823(15) 0.66520(8) 0.0555(4) Uani d . 1 1 . .
    H H21 0.3308 0.3018 0.7006 0.067 Uiso calc R 1 1 . .
    C C22 0.2693(2) 0.25240(18) 0.58799(10) 0.0744(5) Uani d . 1 1 . .
    H H22 0.2849 0.3250 0.5717 0.089 Uiso calc R 1 1 . .
    C C23 0.2179(2) 0.1583(2) 0.53545(11) 0.0884(6) Uani d . 1 1 . .
    H H23 0.1969 0.1679 0.4832 0.106 Uiso calc R 1 1 . .
    C C24 0.1979(2) 0.0515(2) 0.55973(11) 0.0918(7) Uani d . 1 1 . .
    H H24 0.1638 -0.0116 0.5240 0.110 Uiso calc R 1 1 . .
    C C25 0.2275(2) 0.03562(17) 0.63671(9) 0.0700(5) Uani d . 1 1 . .
    H H25 0.2144 -0.0379 0.6530 0.084 Uiso calc R 1 1 . .
loop_
    _atom_site_aniso_label
    _atom_site_aniso_U_11
    _atom_site_aniso_U_22
    _atom_site_aniso_U_33
    _atom_site_aniso_U_12
    _atom_site_aniso_U_13
    _atom_site_aniso_U_23
    Fe1 0.04328(12) 0.04295(12) 0.04387(11) 0.00224(11) 0.01901(9) 0.00300(9)
    N1 0.0486(7) 0.0418(7) 0.0316(5) 0.0062(6) 0.0190(5) 0.0003(5)
    O1 0.0399(5) 0.0705(7) 0.0479(6) -0.0040(5) 0.0166(5) -0.0101(5)
    O2 0.0894(8) 0.0766(8) 0.0531(6) 0.0206(7) 0.0471(6) 0.0179(6)
    O3 0.1159(10) 0.0427(6) 0.0520(6) 0.0101(7) 0.0396(7) -0.0003(5)
    C1 0.0496(8) 0.0431(8) 0.0348(6) 0.0072(7) 0.0205(6) 0.0042(6)
    C2 0.0570(9) 0.0497(9) 0.0400(7) 0.0107(8) 0.0073(7) 0.0004(7)
    C3 0.0999(14) 0.0470(10) 0.0387(8) 0.0114(10) 0.0137(9) -0.0047(7)
    C4 0.1046(15) 0.0523(10) 0.0520(9) 0.0247(10) 0.0474(10) 0.0090(8)
    C5 0.0644(10) 0.0530(10) 0.0513(8) 0.0125(8) 0.0385(8) 0.0119(7)
    C6 0.0733(11) 0.0618(11) 0.0518(9) -0.0044(10) 0.0354(9) 0.0059(8)
    C7 0.0639(11) 0.0749(14) 0.0875(12) 0.0072(10) 0.0515(10) 0.0173(10)
    C8 0.0698(12) 0.0665(13) 0.0913(13) -0.0222(10) 0.0424(11) -0.0031(11)
    C9 0.0925(14) 0.0491(10) 0.0868(13) 0.0111(11) 0.0574(12) 0.0188(10)
    C10 0.0572(10) 0.0787(13) 0.0605(10) 0.0082(10) 0.0275(8) 0.0297(10)
    C11 0.0436(8) 0.0492(9) 0.0349(7) 0.0033(7) 0.0234(6) 0.0060(6)
    C12 0.0696(10) 0.0371(8) 0.0360(7) 0.0094(8) 0.0265(7) 0.0026(6)
    C13 0.0624(9) 0.0385(8) 0.0348(7) 0.0101(8) 0.0166(7) -0.0026(6)
    C14 0.0598(10) 0.0677(11) 0.0431(8) 0.0110(9) 0.0187(8) -0.0091(8)
    C15 0.0601(11) 0.0908(14) 0.0669(11) 0.0058(11) 0.0233(9) -0.0230(10)
    C16 0.0661(12) 0.0903(16) 0.0712(13) 0.0221(12) 0.0000(11) -0.0230(12)
    C17 0.0973(16) 0.0644(13) 0.0459(10) 0.0186(13) -0.0031(11) -0.0004(9)
    C18 0.0876(13) 0.0460(10) 0.0382(8) 0.0067(9) 0.0145(8) 0.0002(7)
    C19 0.0541(9) 0.0447(9) 0.0412(7) 0.0012(8) 0.0237(7) -0.0046(7)
    C20 0.0484(8) 0.0552(10) 0.0418(7) 0.0021(7) 0.0257(7) -0.0038(7)
    C21 0.0600(9) 0.0643(11) 0.0493(8) 0.0031(8) 0.0339(8) -0.0016(8)
    C22 0.0892(13) 0.0874(14) 0.0646(11) 0.0029(12) 0.0530(10) 0.0117(10)
    C23 0.1114(16) 0.1143(19) 0.0530(10) -0.0061(15) 0.0529(11) -0.0038(12)
    C24 0.1254(18) 0.1016(17) 0.0601(11) -0.0254(14) 0.0571(12) -0.0279(11)
    C25 0.0933(13) 0.0693(12) 0.0548(9) -0.0129(10) 0.0444(10) -0.0146(8)
_geom_special_details
;
All e.s.d.'s (except the e.s.d. in the dihedral angle between two l.s. planes)
are estimated using the full covariance matrix. The cell e.s.d.'s are taken
into account individually in the estimation of e.s.d.'s in distances, angles
and torsion angles; correlations between e.s.d.'s in cell parameters are only
used when they are defined by crystal symmetry. An approximate (isotropic)
treatment of cell e.s.d.'s is used for estimating e.s.d.'s involving l.s.
planes.
;
loop_
    _geom_bond_atom_site_label_1
    _geom_bond_atom_site_label_2
    _geom_bond_site_symmetry_2
    _geom_bond_distance
    _geom_bond_publ_flag
    Fe1 C5 . 2.0260(15) no
    Fe1 C7 . 2.0269(17) no
    Fe1 C6 . 2.0303(15) no
    Fe1 C1 . 2.0300(14) no
    Fe1 C2 . 2.0309(14) no
    Fe1 C8 . 2.0339(18) no
    Fe1 C10 . 2.0349(15) no
    Fe1 C9 . 2.0363(16) no
    Fe1 C3 . 2.0399(15) no
    Fe1 C4 . 2.0430(16) no
    N1 C19 . 1.4177(17) no
    N1 C11 . 1.4300(17) no
    N1 C12 . 1.4531(16) no
    O1 C11 . 1.2061(15) no
    O2 C12 . 1.1973(16) no
    O3 C19 . 1.2030(17) no
    C1 C2 . 1.421(2) no
    C1 C5 . 1.431(2) no
    C1 C11 . 1.458(2) no
    C2 C3 . 1.416(2) no
    C2 H2 . 0.9300 no
    C3 C4 . 1.396(3) no
    C3 H3 . 0.9300 no
    C4 C5 . 1.404(2) no
    C4 H4 . 0.9300 no
    C5 H5 . 0.9300 no
    C6 C7 . 1.392(2) no
    C6 C10 . 1.393(2) no
    C6 H6 . 0.9300 no
    C7 C8 . 1.410(2) no
    C7 H7 . 0.9300 no
    C8 C9 . 1.394(2) no
    C8 H8 . 0.9300 no
    C9 C10 . 1.389(2) no
    C9 H9 . 0.9300 no
    C10 H10 . 0.9300 no
    C12 C13 . 1.472(2) no
    C13 C14 . 1.379(2) no
    C13 C18 . 1.3920(19) no
    C14 C15 . 1.378(2) no
    C14 H14 . 0.9300 no
    C15 C16 . 1.371(3) no
    C15 H15 . 0.9300 no
    C16 C17 . 1.367(3) no
    C16 H16 . 0.9300 no
    C17 C18 . 1.374(3) no
    C17 H17 . 0.9300 no
    C18 H18 . 0.9300 no
    C19 C20 . 1.4830(19) no
    C20 C21 . 1.377(2) no
    C20 C25 . 1.388(2) no
    C21 C22 . 1.386(2) no
    C21 H21 . 0.9300 no
    C22 C23 . 1.379(3) no
    C22 H22 . 0.9300 no
    C23 C24 . 1.361(3) no
    C23 H23 . 0.9300 no
    C24 C25 . 1.379(2) no
    C24 H24 . 0.9300 no
    C25 H25 . 0.9300 no
loop_
    _geom_angle_atom_site_label_1
    _geom_angle_atom_site_label_2
    _geom_angle_atom_site_label_3
    _geom_angle_site_symmetry_1
    _geom_angle_site_symmetry_3
    _geom_angle
    _geom_angle_publ_flag
    C5 Fe1 C7 . . 156.04(7) no
    C5 Fe1 C6 . . 121.39(7) no
    C7 Fe1 C6 . . 40.14(7) no
    C5 Fe1 C1 . . 41.32(6) no
    C7 Fe1 C1 . . 121.55(7) no
    C6 Fe1 C1 . . 110.74(6) no
    C5 Fe1 C2 . . 69.06(7) no
    C7 Fe1 C2 . . 109.23(7) no
    C6 Fe1 C2 . . 129.30(7) no
    C1 Fe1 C2 . . 40.98(6) no
    C5 Fe1 C8 . . 161.66(7) no
    C7 Fe1 C8 . . 40.64(7) no
    C6 Fe1 C8 . . 67.47(7) no
    C1 Fe1 C8 . . 155.13(7) no
    C2 Fe1 C8 . . 119.49(8) no
    C5 Fe1 C10 . . 108.23(6) no
    C7 Fe1 C10 . . 67.61(7) no
    C6 Fe1 C10 . . 40.09(7) no
    C1 Fe1 C10 . . 128.56(7) no
    C2 Fe1 C10 . . 166.69(7) no
    C8 Fe1 C10 . . 67.22(7) no
    C5 Fe1 C9 . . 125.12(7) no
    C7 Fe1 C9 . . 67.87(7) no
    C6 Fe1 C9 . . 67.34(7) no
    C1 Fe1 C9 . . 164.26(7) no
    C2 Fe1 C9 . . 152.35(8) no
    C8 Fe1 C9 . . 40.05(7) no
    C10 Fe1 C9 . . 39.91(7) no
    C5 Fe1 C3 . . 67.84(7) no
    C7 Fe1 C3 . . 127.41(8) no
    C6 Fe1 C3 . . 165.89(8) no
    C1 Fe1 C3 . . 68.26(6) no
    C2 Fe1 C3 . . 40.71(6) no
    C8 Fe1 C3 . . 107.15(8) no
    C10 Fe1 C3 . . 151.55(8) no
    C9 Fe1 C3 . . 117.63(8) no
    C5 Fe1 C4 . . 40.37(6) no
    C7 Fe1 C4 . . 163.00(8) no
    C6 Fe1 C4 . . 153.85(8) no
    C1 Fe1 C4 . . 68.54(6) no
    C2 Fe1 C4 . . 68.45(7) no
    C8 Fe1 C4 . . 124.62(8) no
    C10 Fe1 C4 . . 118.52(7) no
    C9 Fe1 C4 . . 105.92(7) no
    C3 Fe1 C4 . . 40.00(7) no
    C19 N1 C11 . . 121.13(11) no
    C19 N1 C12 . . 114.53(11) no
    C11 N1 C12 . . 116.91(11) no
    C2 C1 C5 . . 107.47(13) no
    C2 C1 C11 . . 128.32(13) no
    C5 C1 C11 . . 124.12(13) no
    C2 C1 Fe1 . . 69.54(8) no
    C5 C1 Fe1 . . 69.19(8) no
    C11 C1 Fe1 . . 123.82(9) no
    C3 C2 C1 . . 107.17(15) no
    C3 C2 Fe1 . . 69.99(8) no
    C1 C2 Fe1 . . 69.48(8) no
    C3 C2 H2 . . 126.4 no
    C1 C2 H2 . . 126.4 no
    Fe1 C2 H2 . . 125.7 no
    C4 C3 C2 . . 109.11(15) no
    C4 C3 Fe1 . . 70.12(8) no
    C2 C3 Fe1 . . 69.30(8) no
    C4 C3 H3 . . 125.4 no
    C2 C3 H3 . . 125.4 no
    Fe1 C3 H3 . . 126.7 no
    C3 C4 C5 . . 108.25(15) no
    C3 C4 Fe1 . . 69.88(10) no
    C5 C4 Fe1 . . 69.17(9) no
    C3 C4 H4 . . 125.9 no
    C5 C4 H4 . . 125.9 no
    Fe1 C4 H4 . . 126.6 no
    C4 C5 C1 . . 107.99(15) no
    C4 C5 Fe1 . . 70.47(10) no
    C1 C5 Fe1 . . 69.49(8) no
    C4 C5 H5 . . 126.0 no
    C1 C5 H5 . . 126.0 no
    Fe1 C5 H5 . . 125.6 no
    C7 C6 C10 . . 108.43(16) no
    C7 C6 Fe1 . . 69.80(9) no
    C10 C6 Fe1 . . 70.14(9) no
    C7 C6 H6 . . 125.8 no
    C10 C6 H6 . . 125.8 no
    Fe1 C6 H6 . . 125.9 no
    C6 C7 C8 . . 107.29(16) no
    C6 C7 Fe1 . . 70.06(9) no
    C8 C7 Fe1 . . 69.95(10) no
    C6 C7 H7 . . 126.4 no
    C8 C7 H7 . . 126.4 no
    Fe1 C7 H7 . . 125.2 no
    C9 C8 C7 . . 107.99(17) no
    C9 C8 Fe1 . . 70.07(10) no
    C7 C8 Fe1 . . 69.42(10) no
    C9 C8 H8 . . 126.0 no
    C7 C8 H8 . . 126.0 no
    Fe1 C8 H8 . . 126.1 no
    C10 C9 C8 . . 108.05(17) no
    C10 C9 Fe1 . . 69.99(10) no
    C8 C9 Fe1 . . 69.88(10) no
    C10 C9 H9 . . 126.0 no
    C8 C9 H9 . . 126.0 no
    Fe1 C9 H9 . . 125.7 no
    C9 C10 C6 . . 108.24(16) no
    C9 C10 Fe1 . . 70.10(9) no
    C6 C10 Fe1 . . 69.78(9) no
    C9 C10 H10 . . 125.9 no
    C6 C10 H10 . . 125.9 no
    Fe1 C10 H10 . . 125.8 no
    O1 C11 N1 . . 120.15(13) no
    O1 C11 C1 . . 124.46(13) no
    N1 C11 C1 . . 115.38(12) no
    O2 C12 N1 . . 119.28(14) no
    O2 C12 C13 . . 124.53(13) no
    N1 C12 C13 . . 116.14(13) no
    C14 C13 C18 . . 119.43(16) no
    C14 C13 C12 . . 122.32(13) no
    C18 C13 C12 . . 118.14(16) no
    C15 C14 C13 . . 120.74(16) no
    C15 C14 H14 . . 119.6 no
    C13 C14 H14 . . 119.6 no
    C16 C15 C14 . . 119.2(2) no
    C16 C15 H15 . . 120.4 no
    C14 C15 H15 . . 120.4 no
    C17 C16 C15 . . 120.73(19) no
    C17 C16 H16 . . 119.6 no
    C15 C16 H16 . . 119.6 no
    C16 C17 C18 . . 120.67(17) no
    C16 C17 H17 . . 119.7 no
    C18 C17 H17 . . 119.7 no
    C17 C18 C13 . . 119.24(19) no
    C17 C18 H18 . . 120.4 no
    C13 C18 H18 . . 120.4 no
    O3 C19 N1 . . 119.61(12) no
    O3 C19 C20 . . 122.30(13) no
    N1 C19 C20 . . 118.01(13) no
    C21 C20 C25 . . 119.73(14) no
    C21 C20 C19 . . 122.44(13) no
    C25 C20 C19 . . 117.66(14) no
    C20 C21 C22 . . 120.14(16) no
    C20 C21 H21 . . 119.9 no
    C22 C21 H21 . . 119.9 no
    C23 C22 C21 . . 119.62(18) no
    C23 C22 H22 . . 120.2 no
    C21 C22 H22 . . 120.2 no
    C24 C23 C22 . . 120.22(17) no
    C24 C23 H23 . . 119.9 no
    C22 C23 H23 . . 119.9 no
    C23 C24 C25 . . 120.80(18) no
    C23 C24 H24 . . 119.6 no
    C25 C24 H24 . . 119.6 no
    C24 C25 C20 . . 119.47(18) no
    C24 C25 H25 . . 120.3 no
    C20 C25 H25 . . 120.3 no
loop_
    _geom_torsion_atom_site_label_1
    _geom_torsion_atom_site_label_2
    _geom_torsion_atom_site_label_3
    _geom_torsion_atom_site_label_4
    _geom_torsion_site_symmetry_1
    _geom_torsion_site_symmetry_2
    _geom_torsion_site_symmetry_3
    _geom_torsion_site_symmetry_4
    _geom_torsion
    _geom_torsion_publ_flag
    C5 Fe1 C1 C2 . . . . -118.97(12) no
    C7 Fe1 C1 C2 . . . . 83.25(11) no
    C6 Fe1 C1 C2 . . . . 126.64(10) no
    C8 Fe1 C1 C2 . . . . 45.68(19) no
    C10 Fe1 C1 C2 . . . . 168.54(10) no
    C9 Fe1 C1 C2 . . . . -153.4(2) no
    C3 Fe1 C1 C2 . . . . -38.25(10) no
    C4 Fe1 C1 C2 . . . . -81.42(10) no
    C7 Fe1 C1 C5 . . . . -157.78(10) no
    C6 Fe1 C1 C5 . . . . -114.38(9) no
    C2 Fe1 C1 C5 . . . . 118.97(12) no
    C8 Fe1 C1 C5 . . . . 164.66(15) no
    C10 Fe1 C1 C5 . . . . -72.49(11) no
    C9 Fe1 C1 C5 . . . . -34.5(3) no
    C3 Fe1 C1 C5 . . . . 80.72(10) no
    C4 Fe1 C1 C5 . . . . 37.56(9) no
    C5 Fe1 C1 C11 . . . . 117.88(15) no
    C7 Fe1 C1 C11 . . . . -39.89(15) no
    C6 Fe1 C1 C11 . . . . 3.50(14) no
    C2 Fe1 C1 C11 . . . . -123.14(16) no
    C8 Fe1 C1 C11 . . . . -77.5(2) no
    C10 Fe1 C1 C11 . . . . 45.39(15) no
    C9 Fe1 C1 C11 . . . . 83.4(3) no
    C3 Fe1 C1 C11 . . . . -161.40(14) no
    C4 Fe1 C1 C11 . . . . 155.44(14) no
    C5 C1 C2 C3 . . . . 1.11(16) no
    C11 C1 C2 C3 . . . . 177.67(14) no
    Fe1 C1 C2 C3 . . . . 60.12(11) no
    C5 C1 C2 Fe1 . . . . -59.02(9) no
    C11 C1 C2 Fe1 . . . . 117.55(14) no
    C5 Fe1 C2 C3 . . . . -79.95(12) no
    C7 Fe1 C2 C3 . . . . 125.52(12) no
    C6 Fe1 C2 C3 . . . . 165.99(11) no
    C1 Fe1 C2 C3 . . . . -118.15(15) no
    C8 Fe1 C2 C3 . . . . 82.07(14) no
    C10 Fe1 C2 C3 . . . . -160.6(3) no
    C9 Fe1 C2 C3 . . . . 46.7(2) no
    C4 Fe1 C2 C3 . . . . -36.51(12) no
    C5 Fe1 C2 C1 . . . . 38.20(9) no
    C7 Fe1 C2 C1 . . . . -116.33(10) no
    C6 Fe1 C2 C1 . . . . -75.85(12) no
    C8 Fe1 C2 C1 . . . . -159.77(9) no
    C10 Fe1 C2 C1 . . . . -42.5(3) no
    C9 Fe1 C2 C1 . . . . 164.85(14) no
    C3 Fe1 C2 C1 . . . . 118.15(15) no
    C4 Fe1 C2 C1 . . . . 81.65(10) no
    C1 C2 C3 C4 . . . . -0.84(18) no
    Fe1 C2 C3 C4 . . . . 58.96(11) no
    C1 C2 C3 Fe1 . . . . -59.80(10) no
    C5 Fe1 C3 C4 . . . . -37.38(10) no
    C7 Fe1 C3 C4 . . . . 164.07(11) no
    C6 Fe1 C3 C4 . . . . -170.8(3) no
    C1 Fe1 C3 C4 . . . . -82.09(11) no
    C2 Fe1 C3 C4 . . . . -120.59(16) no
    C8 Fe1 C3 C4 . . . . 123.87(11) no
    C10 Fe1 C3 C4 . . . . 50.2(2) no
    C9 Fe1 C3 C4 . . . . 81.82(12) no
    C5 Fe1 C3 C2 . . . . 83.21(11) no
    C7 Fe1 C3 C2 . . . . -75.34(14) no
    C6 Fe1 C3 C2 . . . . -50.2(3) no
    C1 Fe1 C3 C2 . . . . 38.50(10) no
    C8 Fe1 C3 C2 . . . . -115.55(12) no
    C10 Fe1 C3 C2 . . . . 170.78(14) no
    C9 Fe1 C3 C2 . . . . -157.59(11) no
    C4 Fe1 C3 C2 . . . . 120.59(16) no
    C2 C3 C4 C5 . . . . 0.24(18) no
    Fe1 C3 C4 C5 . . . . 58.70(10) no
    C2 C3 C4 Fe1 . . . . -58.46(11) no
    C5 Fe1 C4 C3 . . . . 119.75(14) no
    C7 Fe1 C4 C3 . . . . -48.2(3) no
    C6 Fe1 C4 C3 . . . . 174.93(14) no
    C1 Fe1 C4 C3 . . . . 81.33(10) no
    C2 Fe1 C4 C3 . . . . 37.14(10) no
    C8 Fe1 C4 C3 . . . . -74.61(12) no
    C10 Fe1 C4 C3 . . . . -155.39(10) no
    C9 Fe1 C4 C3 . . . . -114.23(11) no
    C7 Fe1 C4 C5 . . . . -168.0(2) no
    C6 Fe1 C4 C5 . . . . 55.18(19) no
    C1 Fe1 C4 C5 . . . . -38.42(9) no
    C2 Fe1 C4 C5 . . . . -82.61(10) no
    C8 Fe1 C4 C5 . . . . 165.64(10) no
    C10 Fe1 C4 C5 . . . . 84.86(11) no
    C9 Fe1 C4 C5 . . . . 126.02(10) no
    C3 Fe1 C4 C5 . . . . -119.75(14) no
    C3 C4 C5 C1 . . . . 0.46(17) no
    Fe1 C4 C5 C1 . . . . 59.60(10) no
    C3 C4 C5 Fe1 . . . . -59.14(12) no
    C2 C1 C5 C4 . . . . -0.98(16) no
    C11 C1 C5 C4 . . . . -177.72(13) no
    Fe1 C1 C5 C4 . . . . -60.21(10) no
    C2 C1 C5 Fe1 . . . . 59.24(10) no
    C11 C1 C5 Fe1 . . . . -117.51(12) no
    C7 Fe1 C5 C4 . . . . 171.38(16) no
    C6 Fe1 C5 C4 . . . . -154.92(10) no
    C1 Fe1 C5 C4 . . . . 118.85(13) no
    C2 Fe1 C5 C4 . . . . 80.96(10) no
    C8 Fe1 C5 C4 . . . . -40.4(3) no
    C10 Fe1 C5 C4 . . . . -112.88(11) no
    C9 Fe1 C5 C4 . . . . -71.97(12) no
    C3 Fe1 C5 C4 . . . . 37.05(9) no
    C7 Fe1 C5 C1 . . . . 52.53(19) no
    C6 Fe1 C5 C1 . . . . 86.23(10) no
    C2 Fe1 C5 C1 . . . . -37.90(8) no
    C8 Fe1 C5 C1 . . . . -159.3(2) no
    C10 Fe1 C5 C1 . . . . 128.27(9) no
    C9 Fe1 C5 C1 . . . . 169.18(9) no
    C3 Fe1 C5 C1 . . . . -81.80(9) no
    C4 Fe1 C5 C1 . . . . -118.85(13) no
    C5 Fe1 C6 C7 . . . . -159.55(10) no
    C1 Fe1 C6 C7 . . . . -114.76(11) no
    C2 Fe1 C6 C7 . . . . -71.92(13) no
    C8 Fe1 C6 C7 . . . . 38.52(11) no
    C10 Fe1 C6 C7 . . . . 119.42(15) no
    C9 Fe1 C6 C7 . . . . 82.06(12) no
    C3 Fe1 C6 C7 . . . . -31.6(3) no
    C4 Fe1 C6 C7 . . . . 161.93(15) no
    C5 Fe1 C6 C10 . . . . 81.04(12) no
    C7 Fe1 C6 C10 . . . . -119.42(15) no
    C1 Fe1 C6 C10 . . . . 125.82(10) no
    C2 Fe1 C6 C10 . . . . 168.66(10) no
    C8 Fe1 C6 C10 . . . . -80.90(11) no
    C9 Fe1 C6 C10 . . . . -37.36(10) no
    C3 Fe1 C6 C10 . . . . -151.0(3) no
    C4 Fe1 C6 C10 . . . . 42.5(2) no
    C10 C6 C7 C8 . . . . -0.62(19) no
    Fe1 C6 C7 C8 . . . . -60.33(12) no
    C10 C6 C7 Fe1 . . . . 59.71(11) no
    C5 Fe1 C7 C6 . . . . 47.3(2) no
    C1 Fe1 C7 C6 . . . . 85.21(12) no
    C2 Fe1 C7 C6 . . . . 128.82(10) no
    C8 Fe1 C7 C6 . . . . -117.97(16) no
    C10 Fe1 C7 C6 . . . . -37.35(10) no
    C9 Fe1 C7 C6 . . . . -80.62(12) no
    C3 Fe1 C7 C6 . . . . 170.76(10) no
    C4 Fe1 C7 C6 . . . . -152.1(2) no
    C5 Fe1 C7 C8 . . . . 165.24(15) no
    C6 Fe1 C7 C8 . . . . 117.97(16) no
    C1 Fe1 C7 C8 . . . . -156.81(10) no
    C2 Fe1 C7 C8 . . . . -113.21(11) no
    C10 Fe1 C7 C8 . . . . 80.63(12) no
    C9 Fe1 C7 C8 . . . . 37.35(11) no
    C3 Fe1 C7 C8 . . . . -71.27(13) no
    C4 Fe1 C7 C8 . . . . -34.1(3) no
    C6 C7 C8 C9 . . . . 0.7(2) no
    Fe1 C7 C8 C9 . . . . -59.68(12) no
    C6 C7 C8 Fe1 . . . . 60.40(11) no
    C5 Fe1 C8 C9 . . . . -41.7(3) no
    C7 Fe1 C8 C9 . . . . 119.15(17) no
    C6 Fe1 C8 C9 . . . . 81.09(12) no
    C1 Fe1 C8 C9 . . . . 172.06(13) no
    C2 Fe1 C8 C9 . . . . -155.32(11) no
    C10 Fe1 C8 C9 . . . . 37.49(11) no
    C3 Fe1 C8 C9 . . . . -112.78(12) no
    C4 Fe1 C8 C9 . . . . -72.35(14) no
    C5 Fe1 C8 C7 . . . . -160.81(19) no
    C6 Fe1 C8 C7 . . . . -38.06(11) no
    C1 Fe1 C8 C7 . . . . 52.9(2) no
    C2 Fe1 C8 C7 . . . . 85.53(12) no
    C10 Fe1 C8 C7 . . . . -81.65(12) no
    C9 Fe1 C8 C7 . . . . -119.15(17) no
    C3 Fe1 C8 C7 . . . . 128.07(11) no
    C4 Fe1 C8 C7 . . . . 168.50(11) no
    C7 C8 C9 C10 . . . . -0.6(2) no
    Fe1 C8 C9 C10 . . . . -59.83(12) no
    C7 C8 C9 Fe1 . . . . 59.27(12) no
    C5 Fe1 C9 C10 . . . . -75.83(13) no
    C7 Fe1 C9 C10 . . . . 81.10(12) no
    C6 Fe1 C9 C10 . . . . 37.52(10) no
    C1 Fe1 C9 C10 . . . . -48.7(3) no
    C2 Fe1 C9 C10 . . . . 170.52(14) no
    C8 Fe1 C9 C10 . . . . 118.98(17) no
    C3 Fe1 C9 C10 . . . . -157.08(12) no
    C4 Fe1 C9 C10 . . . . -115.66(12) no
    C5 Fe1 C9 C8 . . . . 165.18(11) no
    C7 Fe1 C9 C8 . . . . -37.88(11) no
    C6 Fe1 C9 C8 . . . . -81.46(12) no
    C1 Fe1 C9 C8 . . . . -167.6(2) no
    C2 Fe1 C9 C8 . . . . 51.5(2) no
    C10 Fe1 C9 C8 . . . . -118.98(17) no
    C3 Fe1 C9 C8 . . . . 83.94(14) no
    C4 Fe1 C9 C8 . . . . 125.36(12) no
    C8 C9 C10 C6 . . . . 0.17(19) no
    Fe1 C9 C10 C6 . . . . -59.58(11) no
    C8 C9 C10 Fe1 . . . . 59.76(12) no
    C7 C6 C10 C9 . . . . 0.28(18) no
    Fe1 C6 C10 C9 . . . . 59.78(11) no
    C7 C6 C10 Fe1 . . . . -59.50(11) no
    C5 Fe1 C10 C9 . . . . 123.38(11) no
    C7 Fe1 C10 C9 . . . . -81.81(12) no
    C6 Fe1 C10 C9 . . . . -119.21(15) no
    C1 Fe1 C10 C9 . . . . 164.91(10) no
    C2 Fe1 C10 C9 . . . . -160.6(3) no
    C8 Fe1 C10 C9 . . . . -37.63(11) no
    C3 Fe1 C10 C9 . . . . 46.4(2) no
    C4 Fe1 C10 C9 . . . . 80.61(13) no
    C5 Fe1 C10 C6 . . . . -117.41(10) no
    C7 Fe1 C10 C6 . . . . 37.40(10) no
    C1 Fe1 C10 C6 . . . . -75.88(12) no
    C2 Fe1 C10 C6 . . . . -41.4(3) no
    C8 Fe1 C10 C6 . . . . 81.58(11) no
    C9 Fe1 C10 C6 . . . . 119.21(15) no
    C3 Fe1 C10 C6 . . . . 165.63(15) no
    C4 Fe1 C10 C6 . . . . -160.18(10) no
    C19 N1 C11 O1 . . . . 13.67(19) no
    C12 N1 C11 O1 . . . . -134.58(14) no
    C19 N1 C11 C1 . . . . -166.52(12) no
    C12 N1 C11 C1 . . . . 45.23(16) no
    C2 C1 C11 O1 . . . . -156.27(14) no
    C5 C1 C11 O1 . . . . 19.8(2) no
    Fe1 C1 C11 O1 . . . . -66.65(18) no
    C2 C1 C11 N1 . . . . 23.9(2) no
    C5 C1 C11 N1 . . . . -160.03(12) no
    Fe1 C1 C11 N1 . . . . 113.55(11) no
    C19 N1 C12 O2 . . . . -113.74(16) no
    C11 N1 C12 O2 . . . . 36.58(19) no
    C19 N1 C12 C13 . . . . 68.71(16) no
    C11 N1 C12 C13 . . . . -140.97(13) no
    O2 C12 C13 C14 . . . . -159.20(16) no
    N1 C12 C13 C14 . . . . 18.2(2) no
    O2 C12 C13 C18 . . . . 17.1(2) no
    N1 C12 C13 C18 . . . . -165.53(12) no
    C18 C13 C14 C15 . . . . -0.2(2) no
    C12 C13 C14 C15 . . . . 175.99(15) no
    C13 C14 C15 C16 . . . . 0.7(3) no
    C14 C15 C16 C17 . . . . -0.2(3) no
    C15 C16 C17 C18 . . . . -0.6(3) no
    C16 C17 C18 C13 . . . . 1.1(3) no
    C14 C13 C18 C17 . . . . -0.6(2) no
    C12 C13 C18 C17 . . . . -177.01(15) no
    C11 N1 C19 O3 . . . . -136.69(15) no
    C12 N1 C19 O3 . . . . 12.3(2) no
    C11 N1 C19 C20 . . . . 46.64(18) no
    C12 N1 C19 C20 . . . . -164.41(13) no
    O3 C19 C20 C21 . . . . -148.83(16) no
    N1 C19 C20 C21 . . . . 27.7(2) no
    O3 C19 C20 C25 . . . . 26.5(2) no
    N1 C19 C20 C25 . . . . -156.95(14) no
    C25 C20 C21 C22 . . . . 0.0(2) no
    C19 C20 C21 C22 . . . . 175.18(15) no
    C20 C21 C22 C23 . . . . 1.1(3) no
    C21 C22 C23 C24 . . . . -1.3(3) no
    C22 C23 C24 C25 . . . . 0.4(3) no
    C23 C24 C25 C20 . . . . 0.6(3) no
    C21 C20 C25 C24 . . . . -0.8(3) no
    C19 C20 C25 C24 . . . . -176.26(17) no
loop_
    _geom_hbond_atom_site_label_D
    _geom_hbond_atom_site_label_H
    _geom_hbond_atom_site_label_A
    _geom_hbond_site_symmetry_A
    _geom_hbond_distance_DH
    _geom_hbond_distance_HA
    _geom_hbond_distance_DA
    _geom_hbond_angle_DHA
    _geom_hbond_publ_flag
    C4 H4 O1 2_556 0.93 2.56 3.241(2) 131 yes
    C15 H15 Cg2 2_646 0.93 2.97 3.528(2) 120 yes
data_global
_journal_date_recd_electronic     2011-03-17
_journal_date_accepted     2011-04-12
_journal_name_full     'Acta Crystallographica, Section E'
_journal_year     2011
_journal_volume     67
_journal_issue      5
_journal_page_first     m610
_journal_page_last     m610
_journal_paper_category     QM
_journal_coeditor_code     IM2277
_publ_contact_author_name     'Mario Cetina'
_publ_contact_author_address
;
Department of Applied Chemistry
Faculty of Textile Technology
University of Zagreb
Prilaz baruna Filipovi\'ca 28a
HR-10000 Zagreb, Croatia
Laboratory of Organic Chemistry
Faculty of Food Technology and Biotechnology
University of Zagreb
Pierottijeva 6
HR-10000 Zagreb, Croatia
;
_publ_contact_author_email     'mario.cetina@ttf.hr, vkovac@pbf.hr'
_publ_contact_author_fax     '00385 1 3712 599 (M. Cetina)'
_publ_contact_author_phone     '00385 1 3712 590 (M. Cetina)'
_publ_section_title
;
<i>N</i>,<i>N</i>-Dibenzoylferrocenecarboxamide
;
loop_
    _publ_author_name
    _publ_author_address
    'Cetina, Mario'
;
Department of Applied Chemistry
Faculty of Textile Technology
University of Zagreb
Prilaz baruna Filipovi\'ca 28a
HR-10000 Zagreb, Croatia
;
    'Kova\<c, Veronika'
;
Laboratory of Organic Chemistry
Faculty of Food Technology and Biotechnology
University of Zagreb
Pierottijeva 6
HR-10000 Zagreb, Croatia
;
    'Rapi\'c, Vladimir'
;
Laboratory of Organic Chemistry
Faculty of Food Technology and Biotechnology
University of Zagreb
Pierottijeva 6
HR-10000 Zagreb, Croatia
;
_exptl_special_details
;
Characterization data for <i>N</i>,<i>N</i>-(dibenzoyl)ferrocenecarboxamide
 <b>1</b>.
M.p. 143-145 \%C. IR (CH~2~Cl~2~): <i>\n</i> = 1695 s (C=O) cm^-1^. ^1^H NMR
 (300 MHz, CDCl~3~): <i>\d</i> = 4.40 (s, H6-H10, Cp-H), 4.49 (s, H3, H4,
 Cp-H), 4.74 (s, H2, H5, Cp-H), 7.46 (m, H15, H17, H22, H24, Ph), 7.57 (m, H16,
 H23, Ph), 7.91 (d, <i>J</i> = 7.32 Hz, H14, H18, H21, H25, Ph) ppm. ^13^C NMR
 (300 MHz, CDCl~3~): <i>\d</i> = 70.73 (C3 and C4), 70.79 (C6-C10), 72.22 (C2
 and C5), 76.21 (C1), 128.87 (C14, C18, C21, C25), 129.31 (C15, C17, C22, C24),
 133.40 (C16 and C23), 134.23 (C13 and C20), 172.73 (C12 and C19), 176.07 (C11)
 ppm. C~25~H~19~FeNO~3~ (437.27): calcd. C 68.66, H 4.37, N 3.20 %: found C
 68.51 H 4.35, N 3.18 %.
Characterization data for <i>N</i>-benzoylferrocenecarboxamide <b>2</b>.
M.p. 179-182 \%C. IR (CH~2~Cl~2~): <i>\n</i> = 3443 w (N-H free), 3386 w (N-H
 assoc.), 1740 s, 1682 w (C=O) cm^-1^. ^1^H NMR (300 MHz, CDCl~3~): <i>\d</i>
 = 4.31 (s, 5H, Cp-H), 4.53 (s, 2H, Cp-H), 4.85 (s, 2H, Cp-H), 7.52 (m, 2H,
 Ph), 7.61 (m, 1H, Ph), 7.84 (d, <i>J</i> = 7.48 Hz, 2H, Ph), 8.65 (s, 1H, NH)
 ppm. ^13^C NMR (300 MHz, CDCl~3~): <i>\d</i> = 69.08 (2C, Cp), 70.21 (5C, Cp),
 72.12 (2C, Cp), 73.86 (Cquat, Cp), 127.88 (2C, Ph), 128.77 (2C, Ph), 132.78 (C,
 Ph), 133.88 (Cquat, Ph), 166.26 (C=O), 168.95 (C=O) ppm. C~18~H~15~FeNO~2~
 (333.16): calcd. C 64.89, H 4.53, N 4.20 %: found C 64.71, H 4.52, N 4.19 %.
;
