# Supplementary material for: N,N-Dibenzoyl­ferrocenecarboxamide
Source: Acta Crystallogr Sect E Struct Rep Online. 2011 Apr 16;67(Pt 5):m610. doi: 10.1107/S1600536811013754 (PMC3089337; doi:10.1107/S1600536811013754)
Supplement: Supplementary file 2 [file e-67-0m610-Isup2.hkl]

#
# h,k,l, Fc-squared, Fo-squared, sigma(Fo-squared) and status flag
#
data_I
_shelx_title ' vk-1sxs in P 21/n; C25 H19 Fe1 N1 O3'
_shelx_refln_list_code          4
_shelx_F_calc_maximum      138.41
_exptl_crystal_F_000       904.00
_reflns_d_resolution_high  0.7107
 
loop_
 _symmetry_equiv_pos_as_xyz
 'x, y, z'
 '-x, y+1/2, -z+1/2'
 '-x, -y, -z'
 'x, -y-1/2, z-1/2'
 
_cell_length_a    10.8699
_cell_length_b    11.3387
_cell_length_c    19.6264
_cell_angle_alpha  90.000
_cell_angle_beta  122.133
_cell_angle_gamma  90.000
 
_shelx_F_squared_multiplier     1.000
 
loop_
 _refln_index_h
 _refln_index_k
 _refln_index_l
 _refln_F_squared_calc
 _refln_F_squared_meas
 _refln_F_squared_sigma
 _refln_observed_status
   3   0   0       96.27      125.59      5.11 o
   4   0   0      227.59      200.08      7.94 o
   5   0   0      981.48     1033.21      8.73 o
   6   0   0      154.39      147.38      5.53 o
   7   0   0     2693.01     2659.23     30.88 o
   8   0   0       25.59       29.63      9.78 o
   9   0   0      855.78      781.43     17.94 o
  10   0   0       28.02       26.42     11.14 o
  11   0   0      100.06      113.22     19.76 o
   2   1   0     1391.38     1364.24      9.78 o
   3   1   0      879.77      993.90      9.95 o
   4   1   0     5966.51     6249.92     27.26 o
   5   1   0        9.55       10.68      3.50 o
   6   1   0      444.02      439.60     10.29 o
   7   1   0       73.54       61.74      5.27 o
   8   1   0       64.48       55.85      7.40 o
   9   1   0      268.78      260.19      9.47 o
  10   1   0       46.59       54.94      9.87 o
  11   1   0       14.02       18.22     12.23 o
  12   1   0        8.01       19.58     12.63 o
   1   2   0      562.19      541.45      8.12 o
   2   2   0     2154.88     2221.60     19.05 o
   3   2   0     1615.21     1601.49     22.59 o
   4   2   0     1012.86      989.12     12.02 o
   5   2   0     1993.83     1920.89     25.87 o
   6   2   0      146.49      144.98      6.15 o
   7   2   0      671.59      652.46      9.63 o
   8   2   0      401.09      416.02     11.55 o
   9   2   0      374.63      365.03     12.15 o
  10   2   0       59.05       61.32      9.39 o
  11   2   0       94.71       98.63     14.94 o
  12   2   0        0.01        2.62     14.35 o
   1   3   0    11563.46    11871.87     38.51 o
   2   3   0      568.18      548.59     11.72 o
   3   3   0     1570.75     1506.32     13.49 o
   4   3   0       18.85       28.77      6.27 o
   5   3   0      989.41      975.73     18.00 o
   6   3   0      243.23      243.66     10.45 o
   7   3   0       86.07      100.33      7.07 o
   8   3   0      313.33      340.34      8.96 o
   9   3   0       31.15       24.43      8.90 o
  10   3   0       56.38       75.88     10.19 o
  11   3   0        4.30        9.03     12.52 o
  12   3   0       49.09       61.31     15.67 o
   0   4   0     1636.75     1594.94     16.29 o
   1   4   0      196.21      202.22      9.07 o
   2   4   0      322.62      311.43      6.21 o
   3   4   0        2.44        1.28      2.90 o
   4   4   0       75.64       91.62      9.33 o
   5   4   0        3.91       10.48      8.31 o
   6   4   0        5.95        8.70     13.82 o
   7   4   0      100.67      107.91     11.09 o
   8   4   0        2.02        2.35      6.77 o
   9   4   0        1.87        0.50      8.44 o
  10   4   0        5.67        3.72      9.01 o
  11   4   0        0.77        3.46     12.71 o
  12   4   0        0.00        2.23     11.56 o
   1   5   0     2278.16     2055.34     31.07 o
   2   5   0        2.20        6.21      4.15 o
   3   5   0     6715.98     6951.76     65.27 o
   4   5   0     1258.71     1190.98     23.93 o
   5   5   0      499.05      460.07     12.61 o
   6   5   0      706.39      737.25     27.92 o
   7   5   0       37.84       36.56     10.61 o
   8   5   0       74.22       88.49     11.40 o
   9   5   0       23.67       31.96      8.22 o
  10   5   0      208.98      240.96     11.11 o
  11   5   0        0.60       -0.99     11.08 o
  12   5   0       66.98       74.83     12.94 o
   0   6   0      985.66     1015.07     16.94 o
   1   6   0      646.21      663.35     15.32 o
   2   6   0     1391.88     1426.15     12.24 o
   3   6   0      136.05      132.96      5.32 o
   4   6   0      784.76      817.53      9.32 o
   5   6   0       33.88       33.18      9.13 o
   6   6   0      189.20      181.65     11.92 o
   7   6   0      223.79      216.38     10.89 o
   8   6   0        1.86        4.28     10.55 o
   9   6   0       41.51       37.19     11.30 o
  10   6   0        1.66        0.79     10.46 o
  11   6   0       11.53        5.96     14.14 o
  12   6   0        4.40        9.89     14.69 o
   1   7   0      793.74      785.78     18.13 o
   2   7   0      553.91      566.85     25.06 o
   3   7   0     1292.35     1325.16     11.46 o
   4   7   0      141.53      158.92      9.91 o
   5   7   0      672.32      673.53     26.84 o
   6   7   0        3.19        4.88      9.44 o
   7   7   0        7.22        1.12      8.74 o
   8   7   0       50.64       55.48     11.88 o
   9   7   0        1.41        0.30     11.42 o
  10   7   0       43.68       63.91     10.66 o
  11   7   0        1.57       -5.14     18.35 o
   0   8   0     2161.23     2160.06     27.51 o
   1   8   0       64.44       63.55      7.92 o
   2   8   0     1388.12     1345.22     24.83 o
   3   8   0      177.88      174.45      9.22 o
   4   8   0      267.29      285.86     17.86 o
   5   8   0      508.01      488.56     22.49 o
   6   8   0        3.80        5.93     15.73 o
   7   8   0      146.03      134.57     14.47 o
   8   8   0        3.08       -1.44     18.00 o
   9   8   0      165.46      154.82     19.18 o
  11   8   0       79.31       65.80     18.69 o
   1   9   0      148.29      152.07     10.03 o
   2   9   0        7.20        3.38     13.16 o
   3   9   0        4.19       11.69      8.32 o
   4   9   0       47.40       28.43     15.67 o
   5   9   0       19.02       10.96     15.55 o
   6   9   0       23.75       31.12     15.92 o
   7   9   0       13.61       15.74     13.19 o
   8   9   0        0.24        9.98     12.29 o
   9   9   0        2.53        6.72     18.75 o
  10   9   0        2.13        0.01     20.36 o
   0  10   0      556.24      536.04     19.66 o
   1  10   0      186.27      184.15     15.71 o
   2  10   0      331.23      333.25     11.95 o
   3  10   0      317.90      294.24     11.54 o
   4  10   0      286.79      283.43     19.82 o
   5  10   0       56.90       56.24     17.26 o
   6  10   0      141.63      162.78     15.27 o
   7  10   0       82.72       93.10     14.02 o
   8  10   0       34.77       39.77     14.62 o
   9  10   0       25.06       55.51     21.75 o
   1  11   0      441.43      453.16     14.20 o
   2  11   0        0.08        0.05      9.06 o
   3  11   0      161.80      181.30     18.70 o
   4  11   0       35.46       40.13     16.41 o
   5  11   0       14.68       18.89     17.79 o
   6  11   0        7.49       13.38     12.65 o
   7  11   0        2.20       -2.75     13.59 o
   8  11   0       39.94       48.79     15.21 o
   0  12   0      439.59      444.84     20.82 o
   1  12   0       23.41       27.03      9.78 o
   2  12   0      303.23      311.85     21.36 o
   3  12   0       21.77       26.37     17.36 o
   4  12   0       21.40       10.42     15.99 o
   5  12   0       67.14       74.27     18.15 o
   6  12   0        6.92       10.98     14.18 o
   7  12   0       46.27       64.64     16.26 o
   8  12   0        1.28        2.40     16.05 o
   1  13   0      480.69      498.68     17.98 o
   2  13   0       12.97        9.28      9.02 o
   3  13   0       92.90      123.79     13.78 o
   4  13   0       18.87       15.62     12.44 o
   5  13   0       14.58       20.79     20.63 o
   6  13   0       82.30       87.88     16.57 o
   7  13   0       52.40       61.48     16.70 o
   0  14   0        8.41        4.39     16.68 o
   1  14   0        4.94        0.50     16.61 o
   2  14   0        8.38        7.30     13.26 o
   3  14   0        2.96        2.68     11.93 o
   4  14   0        0.67       10.72     22.76 o
   5  14   0        3.03       14.13     13.29 o
   6  14   0        9.85        7.80     15.06 o
   1  15   0       43.32       52.69     14.13 o
   3  15   0       31.36       36.47     13.76 o
   4  15   0       14.12        5.26     15.29 o
 -12   1   1       38.47       63.38     14.56 o
 -11   1   1        2.63       -5.67     14.69 o
 -10   1   1      271.16      281.33     10.57 o
  -9   1   1       14.09       14.38      7.39 o
  -8   1   1     1345.37     1373.53     14.25 o
  -7   1   1       29.79       26.20      4.73 o
  -6   1   1     1610.59     1503.75      7.74 o
  -5   1   1      364.92      347.10      6.36 o
  -4   1   1     5479.84     5584.34     32.98 o
  -3   1   1       25.16       28.67      3.70 o
  -2   1   1    18163.60    16728.20    998.04 o
   2   1   1      464.03      480.45      6.62 o
   3   1   1     3075.63     2948.21     13.08 o
   4   1   1      222.85      248.56      5.95 o
   5   1   1     1337.39     1175.89     11.30 o
   6   1   1      558.75      556.14      8.66 o
   7   1   1      603.58      580.32      9.91 o
   8   1   1      678.37      689.41     11.43 o
   9   1   1      109.29      116.17      9.88 o
  10   1   1      173.87      171.16     14.16 o
  11   1   1       10.64       21.13     12.96 o
  12   1   1       38.30       27.38     15.42 o
 -13   2   1       40.32       34.13     13.84 o
 -12   2   1        0.90       -0.88     18.21 o
 -11   2   1       70.95       72.32     10.70 o
 -10   2   1       19.37        8.17     11.20 o
  -9   2   1       77.87       89.59      9.74 o
  -8   2   1        1.20        2.43      7.97 o
  -7   2   1       32.14       25.24      5.76 o
  -6   2   1      162.69      154.19      5.95 o
  -5   2   1      341.82      433.09     19.94 o
  -4   2   1     4073.93     4151.23     20.66 o
  -3   2   1      831.76      909.56     10.10 o
  -2   2   1    18111.78    18516.95    183.68 o
   1   2   1     1439.24     1352.97     30.53 o
   2   2   1     3212.19     3178.76     31.20 o
   3   2   1      927.88     1017.64     10.96 o
   4   2   1      209.06      256.95      8.18 o
   5   2   1       13.79        6.63     10.84 o
   6   2   1       12.26        9.37      6.50 o
   7   2   1      131.50      114.69      6.67 o
   8   2   1       20.48       10.54      8.40 o
   9   2   1      174.90      154.46     10.42 o
  10   2   1        8.46        4.02     12.11 o
  11   2   1       44.03       67.31     14.19 o
  12   2   1        9.70       14.45     14.11 o
 -13   3   1       12.94        9.87     14.17 o
 -12   3   1       17.86       17.73     13.50 o
 -11   3   1       10.83        6.49      9.41 o
 -10   3   1       95.92      101.59     10.46 o
  -9   3   1        5.93        0.97      8.29 o
  -8   3   1       20.40       32.41      6.72 o
  -7   3   1       11.16        4.56      6.14 o
  -6   3   1        5.41       10.63      8.11 o
  -5   3   1      131.67      113.61     11.20 o
  -4   3   1      343.29      428.52      9.10 o
  -3   3   1     2501.47     2584.20     22.95 o
  -2   3   1      539.31      567.60     10.68 o
  -1   3   1     5023.30     5169.87     24.09 o
   1   3   1      215.09      202.03      4.26 o
   2   3   1      428.30      417.69      4.07 o
   3   3   1      705.91      682.37      7.64 o
   4   3   1      187.32      166.42      7.85 o
   5   3   1      268.53      248.05      9.86 o
   6   3   1        0.89        2.83     12.91 o
   7   3   1      141.01      129.23      7.35 o
   8   3   1        1.47       -1.34      8.27 o
   9   3   1       49.57       53.34      9.55 o
  10   3   1       26.27       35.08     13.02 o
  11   3   1        0.74        3.15     11.02 o
  12   3   1       22.49       22.20     12.79 o
 -12   4   1        1.74        7.40     13.85 o
 -11   4   1       93.57       99.30     11.10 o
 -10   4   1        0.27        0.48      8.66 o
  -9   4   1      387.50      388.51     13.96 o
  -8   4   1        7.15        5.64      6.64 o
  -7   4   1     1004.88     1022.56     17.24 o
  -6   4   1      337.83      324.73     11.75 o
  -5   4   1     3072.74     3195.29     39.40 o
  -4   4   1      513.62      467.47     14.20 o
  -3   4   1     3930.21     3933.20     29.67 o
  -2   4   1     2007.44     1914.56     12.91 o
  -1   4   1     2037.90     1943.84     17.69 o
   0   4   1     2941.57     2729.49     14.41 o
   1   4   1      435.09      485.25     13.14 o
   2   4   1     8550.18     8426.60     21.16 o
   3   4   1     1239.20     1236.83     47.29 o
   4   4   1     5480.74     5525.93     34.33 o
   5   4   1      520.04      534.39     13.12 o
   6   4   1      555.04      570.02     14.94 o
   7   4   1      506.39      516.82     22.58 o
   8   4   1       68.45       76.80      7.34 o
   9   4   1       78.88       83.08      9.82 o
  10   4   1       21.92       38.09     10.17 o
  11   4   1       58.10       78.37     12.15 o
  12   4   1        5.16        4.35     12.87 o
 -12   5   1        7.67       13.52     13.20 o
 -11   5   1        0.01       -0.42      9.68 o
 -10   5   1       51.05       39.55      9.66 o
  -9   5   1        2.05        1.64      7.13 o
  -8   5   1       36.72       44.41     10.58 o
  -7   5   1       13.33       28.45     14.65 o
  -6   5   1        3.17       -1.87     10.14 o
  -5   5   1        3.81       10.90     13.05 o
  -4   5   1      275.61      279.39      6.42 o
  -3   5   1      299.52      300.44      7.37 o
  -2   5   1      127.12      126.69      4.52 o
  -1   5   1     1243.12     1308.44     16.78 o
   0   5   1     1993.71     2116.36     14.45 o
   1   5   1      104.01      108.05      4.61 o
   2   5   1     1073.42     1115.42      9.06 o
   3   5   1       12.75       15.68      2.98 o
   4   5   1        3.43        8.83      7.36 o
   5   5   1       26.37       29.26      9.27 o
   6   5   1       86.27       75.17      8.91 o
   7   5   1       39.55       40.66     11.23 o
   8   5   1       42.99       28.39      9.32 o
   9   5   1       21.21       17.08      7.90 o
  10   5   1       15.27       27.11     10.42 o
  11   5   1        6.57        1.49     11.53 o
 -12   6   1       16.57       11.31     14.78 o
 -11   6   1      187.48      203.52     14.01 o
 -10   6   1        0.02        5.65      9.35 o
  -9   6   1      155.83      182.79     13.30 o
  -8   6   1       10.60       18.62     10.82 o
  -7   6   1      400.64      421.94     14.32 o
  -6   6   1       29.75       42.58      8.38 o
  -5   6   1     1695.84     1751.38     37.41 o
  -4   6   1     1687.98     1674.05     13.43 o
  -3   6   1      603.22      563.20      9.41 o
  -2   6   1     7078.85     7142.66     23.60 o
  -1   6   1       38.76       42.10      8.48 o
   0   6   1     5741.47     5724.47     25.46 o
   1   6   1     1302.43     1379.08     11.80 o
   2   6   1     3432.73     3381.07     29.56 o
   3   6   1       75.71       79.73      4.54 o
   4   6   1      615.64      616.99     12.82 o
   5   6   1      914.20      947.76     16.53 o
   6   6   1       36.65       42.62     10.51 o
   7   6   1      198.90      195.23     13.05 o
   8   6   1       22.66       44.56     11.18 o
   9   6   1      160.92      179.62     16.22 o
  10   6   1       19.93       24.75     12.63 o
  11   6   1      119.21      132.43     16.34 o
 -11   7   1        2.19        5.09     10.36 o
 -10   7   1       33.81       39.90     10.30 o
  -9   7   1        1.60        4.02     10.44 o
  -8   7   1      143.46      141.78     12.64 o
  -7   7   1        1.46        2.32      8.69 o
  -6   7   1      463.14      431.57     11.40 o
  -5   7   1       46.07       46.18      8.57 o
  -4   7   1      381.78      381.78      7.44 o
  -3   7   1      777.42      752.13     10.37 o
  -2   7   1      152.09      152.87      5.22 o
  -1   7   1     5030.62     5073.28     37.28 o
   0   7   1      413.89      417.72     10.14 o
   1   7   1     4993.71     5090.60     40.06 o
   2   7   1        6.52        9.46      4.47 o
   3   7   1     1420.61     1448.38     12.44 o
   4   7   1      295.29      295.70     10.62 o
   5   7   1      207.73      202.51     10.97 o
   6   7   1      626.07      652.17     16.26 o
   7   7   1       58.89       49.15     11.17 o
   8   7   1      128.76      135.88     19.96 o
   9   7   1       23.14       25.23     11.93 o
  10   7   1        5.85        8.71     12.98 o
  11   7   1        2.60        7.44     14.47 o
 -11   8   1        0.06        5.94     17.09 o
  -9   8   1       12.28       23.70     17.52 o
  -8   8   1        6.20        0.59     18.46 o
  -7   8   1      244.43      233.52     18.88 o
  -6   8   1       51.90       54.82     12.06 o
  -5   8   1      371.80      376.62     20.52 o
  -4   8   1      440.48      438.34     19.48 o
  -3   8   1      539.42      561.76     19.50 o
  -2   8   1      470.67      425.41     16.98 o
  -1   8   1       42.56       49.30      7.96 o
   0   8   1      212.99      198.62      9.24 o
   1   8   1        8.21        6.24      7.53 o
   2   8   1       31.77       33.47      8.08 o
   3   8   1      115.55       97.88      8.15 o
   4   8   1      178.68      166.96     16.95 o
   5   8   1      253.84      251.24     12.94 o
   6   8   1      266.86      261.59     12.57 o
   7   8   1       52.01       46.63     11.22 o
   8   8   1        7.56       11.69     16.54 o
   9   8   1       12.54       16.48     19.59 o
 -10   9   1      102.43      113.72     19.13 o
  -9   9   1        3.34        8.51     18.71 o
  -8   9   1      187.31      212.01     15.73 o
  -7   9   1       42.55       26.88     12.31 o
  -6   9   1       45.05       52.56     12.73 o
  -5   9   1       12.69        9.84     15.31 o
  -4   9   1        1.82        0.26     13.21 o
  -3   9   1      934.76      926.69     24.06 o
  -2   9   1       14.90       20.76     12.05 o
  -1   9   1     1354.25     1349.81     17.72 o
   0   9   1      377.72      353.55     11.36 o
   1   9   1     1560.93     1543.44     18.62 o
   2   9   1      702.32      659.54     11.35 o
   3   9   1      425.25      408.23     21.22 o
   4   9   1        1.72        4.51     14.86 o
   5   9   1      224.69      261.48     19.79 o
   6   9   1        8.32        7.34     17.42 o
   7   9   1      160.77      196.79     15.77 o
   8   9   1       38.64       39.82     14.25 o
   9   9   1       54.97       85.92     20.60 o
 -10  10   1        0.56       -4.46     17.36 o
  -9  10   1       15.80       25.66     17.67 o
  -8  10   1        0.13        1.89     13.90 o
  -7  10   1      113.83      105.14     14.41 o
  -6  10   1       18.31        6.08     12.51 o
  -5  10   1       14.15        5.84     11.35 o
  -4  10   1       13.98       13.63     13.42 o
  -3  10   1      150.78      168.55     16.28 o
  -2  10   1       58.04       38.34      9.26 o
  -1  10   1      397.75      419.33     12.76 o
   0  10   1      116.85       94.54      9.92 o
   1  10   1      181.41      179.06     10.72 o
   2  10   1        3.21        6.06      6.78 o
   3  10   1        4.62        4.86     14.49 o
   4  10   1        4.84        4.63     15.61 o
   5  10   1       60.21       57.61     16.69 o
   6  10   1      113.38      129.04     19.05 o
   7  10   1        1.77       -3.46     19.58 o
   8  10   1        2.53       14.39     12.56 o
   9  10   1       19.70       20.93     20.71 o
  -9  11   1        4.10       30.76     21.36 o
  -8  11   1       56.90       67.13     14.54 o
  -7  11   1       25.47       24.30     13.11 o
  -6  11   1      150.41      180.77     15.45 o
  -5  11   1       15.68       14.74     11.65 o
  -4  11   1       68.95       86.13     13.02 o
  -3  11   1       76.33       65.83     15.59 o
  -2  11   1      158.32      153.47     11.05 o
  -1  11   1      799.82      793.52     17.12 o
   0  11   1      219.34      199.10     17.18 o
   1  11   1      273.13      299.34     10.46 o
   2  11   1        3.44        4.61      9.55 o
   3  11   1        3.71        9.92     14.48 o
   4  11   1       35.59       31.45     15.71 o
   5  11   1        3.98        5.96     15.69 o
   6  11   1       88.04      124.26     20.94 o
   7  11   1       12.94       20.07     14.64 o
   8  11   1       49.66       58.60     15.68 o
   9  11   1        2.69       20.94     17.29 o
  -8  12   1        9.00        5.11     18.63 o
  -7  12   1       49.05       52.96     13.65 o
  -6  12   1       60.60       50.03     13.36 o
  -5  12   1      195.29      195.96     16.95 o
  -4  12   1      103.23      100.99     13.55 o
  -3  12   1      316.74      305.86     15.80 o
  -2  12   1       79.71       70.16      9.48 o
  -1  12   1       86.68       88.13      9.56 o
   0  12   1      117.95      109.93      9.24 o
   1  12   1       29.00       28.37     10.77 o
   2  12   1      435.75      422.28     15.15 o
   3  12   1       69.85       59.16     16.50 o
   4  12   1      287.26      263.45     22.05 o
   5  12   1        3.49       10.84     18.15 o
   6  12   1       57.17       44.05     15.49 o
   7  12   1        6.57        5.60     14.64 o
   8  12   1       43.84       58.42     16.43 o
  -7  13   1        0.40        7.48     21.10 o
  -5  13   1        5.44        6.20     11.77 o
  -4  13   1        9.71       13.76     12.06 o
  -3  13   1        0.58        0.03     19.98 o
  -2  13   1        5.98        3.00     10.92 o
  -1  13   1        0.38        1.78      8.77 o
   0  13   1        4.24        5.53     10.38 o
   1  13   1       11.73       21.73     16.47 o
   2  13   1        8.04       15.79     16.03 o
   3  13   1        4.22        6.21     14.83 o
   4  13   1        0.04        8.83     18.03 o
   5  13   1        1.81       -1.17     13.43 o
   6  13   1        4.27        3.59     13.98 o
   7  13   1        5.07       17.77     21.64 o
  -6  14   1       53.29       39.03     14.22 o
  -5  14   1       18.86       22.62     14.18 o
  -4  14   1       45.07       40.44     19.64 o
  -3  14   1       51.15       59.97     13.27 o
  -2  14   1       98.19       96.00     19.76 o
  -1  14   1       35.68       64.83     19.75 o
   0  14   1      166.36      165.78     10.55 o
   1  14   1        6.04        6.65     11.66 o
   2  14   1      134.45      125.54     19.81 o
   3  14   1        8.52        5.86     21.86 o
   4  14   1       62.79       77.67     15.92 o
   5  14   1        0.34       -3.50     21.92 o
  -4  15   1        9.13        2.40     13.12 o
  -3  15   1        5.10        0.30     18.83 o
  -1  15   1       10.33       -1.97     13.77 o
   0  15   1        0.46        3.57     13.62 o
   1  15   1        5.89       -0.25     14.73 o
   2  15   1        1.23        8.94     16.21 o
   3  15   1       29.14       35.31     13.37 o
   4  15   1        0.09        3.39     13.54 o
 -13   0   2       39.37       39.61     21.11 o
 -12   0   2       16.99       16.22     12.21 o
 -11   0   2      105.14       79.67     12.44 o
 -10   0   2      645.44      620.27     17.69 o
  -9   0   2      856.11      886.98     18.32 o
  -8   0   2      726.13      682.01     22.92 o
  -7   0   2     1113.62     1046.86     15.30 o
  -6   0   2       70.96       78.33      4.83 o
  -5   0   2     2727.62     2975.80     17.41 o
  -4   0   2     1141.87     1113.32     12.68 o
  -3   0   2      630.89      647.71     26.64 o
   2   0   2     1880.60     1888.98     20.36 o
   3   0   2      221.07      244.12      5.92 o
   4   0   2      904.92      822.78     10.68 o
   5   0   2       72.30       56.08      6.85 o
   6   0   2     1452.35     1461.29     34.91 o
   7   0   2      660.82      694.06     14.91 o
   8   0   2       60.64       82.20     10.60 o
   9   0   2      185.06      169.30     19.55 o
  10   0   2       42.61       56.70     19.47 o
  11   0   2       52.36       73.37     20.73 o
  12   0   2       55.48       66.29     21.38 o
 -13   1   2        1.92        5.51     13.50 o
 -12   1   2       10.24       14.77      9.88 o
 -11   1   2        4.37        7.04     11.18 o
 -10   1   2      125.83      131.54      9.08 o
  -9   1   2      132.21      123.41      8.14 o
  -8   1   2       60.45       55.23      7.38 o
  -7   1   2      118.24      115.10      5.44 o
  -6   1   2      682.01      650.82      5.66 o
  -5   1   2       49.96       45.23      2.77 o
  -4   1   2     3198.64     3276.45     17.14 o
  -3   1   2      361.60      374.02      5.31 o
  -2   1   2     2049.63     1986.19     75.57 o
   1   1   2      534.53      569.52      6.07 o
   2   1   2     1319.84     1390.76     10.62 o
   3   1   2     2496.98     2503.70     30.37 o
   4   1   2      478.72      508.17     10.24 o
   5   1   2       75.57       80.32      5.08 o
   6   1   2       22.95       25.74      5.80 o
   7   1   2        6.18        8.31      6.43 o
   8   1   2        2.36        8.92      8.02 o
   9   1   2        5.54       13.26     12.39 o
  10   1   2       16.79       11.74     12.53 o
  11   1   2        4.65        3.14     13.64 o
  12   1   2        0.31       11.91     16.13 o
 -13   2   2        4.59       11.08     14.25 o
 -12   2   2       15.56       26.06     10.83 o
 -11   2   2      144.33      309.68    342.83 o
 -10   2   2       33.64       23.53      8.73 o
  -9   2   2      736.28      677.69     17.60 o
  -8   2   2      123.97      125.49      6.94 o
  -7   2   2     1431.45     1375.32     12.04 o
  -6   2   2      289.23      295.38      6.24 o
  -5   2   2     3109.51     3238.45     19.86 o
  -4   2   2     2648.33     2654.35     20.21 o
  -3   2   2       84.48      101.71      5.76 o
  -2   2   2     6279.32     6482.98     48.59 o
  -1   2   2     2240.12     2306.32     15.49 o
   0   2   2     5924.55     5262.77    902.22 o
   1   2   2     9313.51     9734.66     25.05 o
   2   2   2     1397.83     1410.67      7.45 o
   3   2   2       63.55      106.01     27.22 o
   4   2   2      529.72      502.87     19.80 o
   5   2   2      436.26      446.22     17.09 o
   6   2   2      507.91      506.14     10.25 o
   7   2   2        5.84        2.83      7.47 o
   8   2   2      801.36      811.50     21.41 o
   9   2   2       62.93       60.64     12.86 o
  10   2   2       68.06       62.07     13.12 o
  11   2   2       63.95       78.72     12.68 o
  12   2   2        0.79        8.08     12.32 o
 -13   3   2        8.12        3.15     13.82 o
 -12   3   2       28.90       38.63     10.99 o
 -11   3   2       24.38       35.74      9.96 o
 -10   3   2      169.47      181.53     10.87 o
  -9   3   2       56.89       44.03      8.84 o
  -8   3   2     1172.45     1197.74     12.90 o
  -7   3   2        2.73        4.49      6.53 o
  -6   3   2     1096.52     1060.05     14.71 o
  -5   3   2       20.24       37.99      6.79 o
  -4   3   2     1593.35     1471.84     11.45 o
  -3   3   2        8.51        5.98      4.75 o
  -2   3   2    11337.13    11399.07     28.79 o
  -1   3   2     5018.46     5081.76     31.35 o
   0   3   2     2390.84     2446.06     10.81 o
   1   3   2     2229.43     2128.72     10.62 o
   2   3   2        6.29        9.32      3.01 o
   3   3   2     2998.47     2860.31     21.35 o
   4   3   2        2.66        5.15      3.48 o
   5   3   2     3498.84     3526.88     54.43 o
   6   3   2      415.49      395.57     18.65 o
   7   3   2      315.26      312.88     10.54 o
   8   3   2      299.38      291.43     11.05 o
   9   3   2        8.00       13.65     11.90 o
  10   3   2       29.32       41.19     11.17 o
  11   3   2       37.36       41.60     11.93 o
  12   3   2       28.68       31.57     13.57 o
 -13   4   2        7.57        1.16     15.35 o
 -12   4   2        5.62        0.89     10.75 o
 -11   4   2        0.59        8.48     12.48 o
 -10   4   2        3.95        6.55      9.17 o
  -9   4   2        3.92        2.65      6.87 o
  -8   4   2       31.65       28.26      7.68 o
  -7   4   2      165.51      181.48     11.45 o
  -6   4   2      128.95      128.76     10.14 o
  -5   4   2       65.55       55.44      8.44 o
  -4   4   2        0.36       -1.19      6.43 o
  -3   4   2       39.36       40.52      7.30 o
  -2   4   2      153.60      157.30      8.17 o
  -1   4   2      787.36      771.00     11.45 o
   0   4   2     5375.99     5515.75     13.61 o
   1   4   2     1651.91     1606.89      9.88 o
   2   4   2        1.31        8.67      2.35 o
   3   4   2     1420.60     1552.27     13.15 o
   4   4   2      524.68      577.31     13.40 o
   5   4   2      328.89      362.41      9.93 o
   6   4   2       12.59        9.43      8.57 o
   7   4   2       67.08       63.43      8.93 o
   8   4   2        0.09        1.01      7.96 o
   9   4   2        0.05        3.27     10.19 o
  10   4   2        1.22        4.93     19.42 o
  11   4   2        0.76       13.36     11.55 o
 -12   5   2       50.04       48.99     12.83 o
 -11   5   2       31.19       35.60     10.61 o
 -10   5   2      112.49      145.57     10.95 o
  -9   5   2       13.35       11.56      7.45 o
  -8   5   2       68.42       85.39     14.10 o
  -7   5   2        6.93        0.83     14.43 o
  -6   5   2     1522.47     1553.92     19.57 o
  -5   5   2      774.23      784.78     14.42 o
  -4   5   2     7566.82     7636.67     34.00 o
  -3   5   2     2807.35     2752.80     34.11 o
  -2   5   2     1833.08     1787.86     19.76 o
  -1   5   2     2804.42     2761.23     21.99 o
   0   5   2     1891.85     1792.40     20.89 o
   1   5   2     3394.95     3381.58     20.91 o
   2   5   2      634.36      652.14      6.18 o
   3   5   2     3680.12     3671.85     32.85 o
   4   5   2      241.91      239.73     10.11 o
   5   5   2      612.55      606.95     11.82 o
   6   5   2       16.24       20.10      8.59 o
   7   5   2      141.60      151.92     12.40 o
   8   5   2       61.61       71.28      8.01 o
   9   5   2      247.78      280.69     13.21 o
  10   5   2      107.21      123.99     12.95 o
  11   5   2       32.88       35.83     13.16 o
 -12   6   2        0.05        3.55     14.95 o
 -11   6   2       35.36       32.76     11.00 o
 -10   6   2       22.21       12.38     10.42 o
  -9   6   2      147.24      143.02     16.95 o
  -8   6   2      140.86      132.14     17.42 o
  -7   6   2      144.23      141.59     17.87 o
  -6   6   2        1.87        8.07     10.31 o
  -5   6   2      505.82      503.66     14.11 o
  -4   6   2       98.61      100.46      7.29 o
  -3   6   2     1320.90     1265.96     37.28 o
  -2   6   2       53.23       46.71      8.59 o
  -1   6   2      126.68      111.04      8.33 o
   0   6   2     3425.57     3464.33     29.93 o
   1   6   2      101.23      104.26      4.29 o
   2   6   2     1485.45     1443.50      9.50 o
   3   6   2        3.84        1.79      4.58 o
   4   6   2     1323.01     1328.94     17.23 o
   5   6   2       78.17       84.67     10.17 o
   6   6   2      265.70      256.78     12.84 o
   7   6   2       53.14       35.07     11.25 o
   8   6   2       24.25       23.79      9.47 o
   9   6   2       11.23        8.10      9.92 o
  10   6   2       18.02       27.39     14.39 o
 -12   7   2       33.63       32.56     19.19 o
 -11   7   2       41.36       40.66     10.65 o
 -10   7   2       65.87       71.96     10.39 o
  -9   7   2      130.01      128.86     12.67 o
  -8   7   2      165.96      169.23     13.11 o
  -7   7   2       23.66       19.67      8.26 o
  -6   7   2      550.82      532.35     12.03 o
  -5   7   2        1.24        6.11      6.70 o
  -4   7   2      619.87      601.72     10.76 o
  -3   7   2      118.57      108.27      5.49 o
  -2   7   2      212.51      178.52     11.67 o
  -1   7   2      992.58      935.52     17.85 o
   0   7   2      257.94      298.10     13.55 o
   1   7   2     4535.40     4561.60     26.10 o
   2   7   2       92.41      102.59      4.87 o
   3   7   2     2220.35     2254.85     21.75 o
   4   7   2      197.57      203.92     10.40 o
   5   7   2      402.39      427.14     13.66 o
   6   7   2      166.40      137.72     12.08 o
   7   7   2      131.54      147.24     13.61 o
   8   7   2       71.03       78.87     12.33 o
   9   7   2       14.74       15.85     17.29 o
  10   7   2       12.88       14.13     13.84 o
  11   7   2       17.49        8.30     14.69 o
 -11   8   2       74.43       73.37     14.83 o
 -10   8   2        0.15       -3.46     17.70 o
  -9   8   2       72.23       92.79     19.54 o
  -8   8   2       13.59       16.88     17.91 o
  -7   8   2      273.03      281.84     14.54 o
  -6   8   2       78.31       76.45     12.32 o
  -5   8   2      680.46      711.90     17.23 o
  -4   8   2     1472.11     1439.07     20.47 o
  -3   8   2      728.68      721.57     19.67 o
  -2   8   2     1379.51     1311.85     22.97 o
  -1   8   2     1337.34     1345.62     16.27 o
   0   8   2      222.31      225.47      9.40 o
   1   8   2      714.32      728.98      9.26 o
   2   8   2      641.15      648.99      9.40 o
   3   8   2        5.76        5.99      5.67 o
   4   8   2      128.60      139.92      9.50 o
   5   8   2      201.03      190.51     11.24 o
   6   8   2       41.35       51.52     12.77 o
   7   8   2       37.14       40.12     10.93 o
   8   8   2       76.58       89.16     11.07 o
   9   8   2       51.69       42.63     17.70 o
  10   8   2       11.29       -0.59     19.36 o
 -11   9   2        9.57       11.25     16.81 o
 -10   9   2        0.76       12.90     19.95 o
  -9   9   2        0.86       17.67     19.49 o
  -8   9   2        1.58       -0.36     18.58 o
  -7   9   2        5.08       -0.51     11.85 o
  -6   9   2       23.53       27.71     12.06 o
  -5   9   2       61.62       49.49     12.23 o
  -4   9   2      320.11      332.75     13.83 o
  -3   9   2      273.47      248.06     12.98 o
  -2   9   2      353.70      353.71     16.35 o
  -1   9   2        2.52        3.08      8.47 o
   0   9   2      299.68      282.10      9.05 o
   1   9   2      346.20      324.46      8.03 o
   2   9   2       46.44       34.42      8.62 o
   3   9   2        0.74        0.86      7.74 o
   4   9   2        6.29        3.26     15.89 o
   5   9   2       24.41       21.22     15.88 o
   6   9   2        0.01        1.11     16.08 o
   7   9   2        4.42        8.35     16.89 o
   8   9   2        5.31        2.29     13.29 o
   9   9   2        0.68        9.02     21.01 o
  -9  10   2      111.26      100.85     23.34 o
  -8  10   2       22.02       20.75     12.93 o
  -7  10   2      241.00      265.57     15.83 o
  -6  10   2      200.13      195.31     19.48 o
  -5  10   2      168.05      191.57     13.68 o
  -4  10   2      115.04      111.97     11.68 o
  -3  10   2      179.58      186.26     12.48 o
  -2  10   2       22.74       17.68      7.44 o
  -1  10   2       85.51       91.53      8.46 o
   0  10   2      121.89      119.24      8.40 o
   1  10   2       63.43       53.94      6.35 o
   2  10   2      168.31      145.41     10.38 o
   3  10   2      122.41      138.44     16.63 o
   4  10   2      265.97      268.67     21.12 o
   5  10   2      102.95      105.19     19.72 o
   6  10   2      462.45      473.43     27.23 o
   7  10   2       24.11       25.52     20.50 o
   8  10   2      103.30       94.05     15.35 o
   9  10   2        0.72        9.55     18.36 o
  -9  11   2        1.71        1.21     19.49 o
  -8  11   2       34.24       42.85     13.97 o
  -7  11   2        0.60       15.88     17.43 o
  -6  11   2       94.15      110.05     13.88 o
  -5  11   2        4.16        8.90     11.66 o
  -4  11   2        5.38        8.15     11.72 o
  -3  11   2      218.78      208.35     13.57 o
  -2  11   2       60.37       54.01      8.98 o
  -1  11   2      414.42      385.05     18.42 o
   0  11   2      471.44      436.25     11.38 o
   1  11   2      690.75      680.34     13.44 o
   2  11   2      284.42      249.29     12.51 o
   3  11   2      279.84      302.67     21.62 o
   4  11   2        7.98       14.78     17.09 o
   5  11   2       48.30       59.29     19.28 o
   6  11   2       58.15       53.96     20.78 o
   7  11   2       53.10       58.98     14.20 o
   8  11   2       30.41       25.18     16.40 o
  -9  12   2        4.53       -1.02     20.53 o
  -8  12   2       27.81       26.93     15.24 o
  -7  12   2        0.68        6.57     14.12 o
  -6  12   2        8.82        9.55     12.89 o
  -5  12   2       27.89       28.11     12.91 o
  -4  12   2      101.61       90.46     13.14 o
  -3  12   2      150.92      140.10     10.03 o
  -2  12   2      133.20      133.66      9.83 o
  -1  12   2       80.08       71.33      9.05 o
   0  12   2      166.74      179.33     10.76 o
   1  12   2        0.39        4.34      9.95 o
   2  12   2       53.51       56.45     11.36 o
   3  12   2       55.28       31.38     18.34 o
   4  12   2       45.24       55.03     18.84 o
   5  12   2        0.04        2.40     16.14 o
   6  12   2        0.34       12.49     20.94 o
   7  12   2        1.21        4.31     14.31 o
  -8  13   2       54.18       53.19     16.68 o
  -7  13   2        4.75       -0.89     18.27 o
  -6  13   2       44.16       57.64     14.29 o
  -5  13   2       20.62       30.27     12.36 o
  -4  13   2      128.25      119.02     14.58 o
  -3  13   2       14.06       16.29     11.65 o
  -2  13   2      163.90      155.04     13.21 o
  -1  13   2      158.88      192.50     88.97 o
   0  13   2      106.07       97.92     12.35 o
   1  13   2       84.61      110.18     12.25 o
   3  13   2       78.67       88.37     19.62 o
   4  13   2        8.78        0.75     16.41 o
   5  13   2      118.22      116.58     22.66 o
   6  13   2        0.32        7.04     14.27 o
  -6  14   2        1.57       -3.71     19.41 o
  -5  14   2        9.36       30.37     23.06 o
  -4  14   2        0.03       -4.78     18.58 o
  -3  14   2       15.55        0.31     21.34 o
  -2  14   2        0.03        1.58     20.17 o
  -1  14   2        1.93        3.14      9.80 o
   0  14   2       12.53       16.10     11.80 o
   1  14   2        5.38        9.36     10.96 o
   2  14   2       10.08       15.52     18.37 o
   3  14   2        0.79       13.37     16.09 o
   4  14   2        7.18       -2.57     13.97 o
   5  14   2        0.60        2.63     20.76 o
  -4  15   2       37.60       34.34     22.88 o
  -3  15   2       20.82       16.31     21.77 o
  -2  15   2       37.48       41.83     14.56 o
  -1  15   2       28.13       31.79     12.67 o
   0  15   2       14.81       16.62     13.98 o
   1  15   2       53.19       53.90     13.80 o
   2  15   2       12.87       17.09     14.56 o
   3  15   2       30.07       39.14     15.33 o
 -13   1   3       16.89       17.85     10.51 o
 -12   1   3       29.44       25.45     10.58 o
 -11   1   3       79.90       80.28      8.51 o
 -10   1   3      399.37      381.48     10.91 o
  -9   1   3      246.23      246.65      9.03 o
  -8   1   3     1750.57     1716.17     16.07 o
  -7   1   3        1.13        2.47      3.31 o
  -6   1   3     5690.42     5538.08     15.83 o
  -5   1   3      266.66      251.62      3.78 o
  -4   1   3    11359.08    11422.13     47.52 o
  -3   1   3     1000.27      954.99      6.63 o
  -2   1   3    19157.33    19249.87    183.01 o
   0   1   3     8038.54     8355.94     27.10 o
   1   1   3     8342.33     8279.89     21.50 o
   2   1   3       48.35       36.17      4.18 o
   3   1   3     7448.45     7486.34     87.99 o
   4   1   3       16.44        9.55      4.07 o
   5   1   3     2860.33     2818.06     19.61 o
   6   1   3        2.69        6.52      6.94 o
   7   1   3      839.55      834.10     21.70 o
   8   1   3        1.45        2.60     11.52 o
   9   1   3      165.42      182.09     14.67 o
  10   1   3       39.87       40.79     11.77 o
  11   1   3       32.44       35.95     12.00 o
 -13   2   3        9.30        4.45     10.92 o
 -12   2   3       33.04       34.00     10.28 o
 -11   2   3      120.88      123.89     10.75 o
 -10   2   3       36.69       27.74      8.89 o
  -9   2   3      360.87      382.97     11.52 o
  -8   2   3        4.65        5.94      5.45 o
  -7   2   3      132.74      121.69      5.73 o
  -6   2   3      146.43      133.79      3.83 o
  -5   2   3        5.94        7.66      2.71 o
  -4   2   3       94.77       90.17      3.62 o
  -3   2   3       30.23       25.38      5.51 o
  -2   2   3     5727.01     6074.74     45.94 o
  -1   2   3     2350.63     2477.11     14.15 o
   0   2   3     1866.16     1911.72      7.83 o
   1   2   3      996.83      977.38     10.53 o
   2   2   3     1339.65     1295.27      9.69 o
   3   2   3      423.66      400.11      7.24 o
   4   2   3     1795.23     1820.98     17.12 o
   5   2   3       29.25       45.80      7.36 o
   6   2   3      278.20      290.87      9.26 o
   7   2   3       38.61       30.49      7.92 o
   8   2   3       73.21       61.04     12.48 o
   9   2   3        7.73        9.33     10.57 o
  10   2   3       77.91       80.92     11.59 o
  11   2   3       17.25       24.75     13.21 o
 -13   3   3       26.62       24.35     10.79 o
 -12   3   3       26.82       31.46     10.43 o
 -11   3   3       49.41       39.93      9.67 o
 -10   3   3       21.13       30.89      9.09 o
  -9   3   3       41.50       47.91      6.85 o
  -8   3   3      222.28      232.40      8.13 o
  -7   3   3        7.77       18.86      6.32 o
  -6   3   3      499.29      416.28     16.47 o
  -5   3   3     3011.10     3496.07     22.08 o
  -4   3   3     2337.58     2344.40     23.30 o
  -3   3   3      704.86      732.85     11.09 o
  -2   3   3      988.86     1048.14      9.61 o
  -1   3   3     3979.60     4107.10     16.27 o
   0   3   3        8.25       16.00      2.21 o
   1   3   3      113.86      126.58      3.03 o
   2   3   3      257.42      263.30      4.56 o
   3   3   3      939.02      876.32      7.61 o
   4   3   3       92.18       98.31      4.52 o
   5   3   3      779.81      739.70     12.30 o
   6   3   3      138.58      129.62      8.68 o
   7   3   3      297.60      299.57      9.58 o
   8   3   3        8.52        8.03      9.55 o
   9   3   3      115.19      114.24     11.83 o
  10   3   3       38.09       41.68     11.32 o
  11   3   3        8.82       15.29     12.84 o
 -13   4   3       16.65       23.16     11.53 o
 -12   4   3       38.21       50.51     11.36 o
 -11   4   3       60.81       62.20     10.08 o
 -10   4   3       10.18       16.07      9.13 o
  -9   4   3      501.31      505.31     10.64 o
  -8   4   3       26.05       21.24      7.54 o
  -7   4   3     1894.64     1991.75     21.63 o
  -6   4   3       72.59       81.84     13.00 o
  -5   4   3     2734.52     2788.97     29.77 o
  -4   4   3        4.61        8.61      6.47 o
  -3   4   3      984.73      950.30     11.74 o
  -2   4   3      824.51      748.66      9.18 o
  -1   4   3     1196.18     1386.23     11.00 o
   0   4   3     7972.35     8003.55     21.41 o
   1   4   3     1881.51     1834.11     12.80 o
   2   4   3     1932.04     1908.31     11.93 o
   3   4   3     1410.61     1356.59      9.71 o
   4   4   3     1273.87     1257.39     10.15 o
   5   4   3       65.33       74.64      8.24 o
   6   4   3     1207.49     1276.34     19.61 o
   7   4   3      179.86      181.18     10.00 o
   8   4   3      180.03      174.56     11.37 o
   9   4   3       70.91       71.72     11.19 o
  10   4   3       39.84       36.10     11.56 o
  11   4   3       20.46       15.02     12.78 o
 -13   5   3        8.57       18.86     18.88 o
 -12   5   3        0.67        6.72     12.79 o
 -11   5   3        0.46       -0.19     11.59 o
 -10   5   3        9.60       15.59     11.32 o
  -9   5   3      132.29      121.18     12.69 o
  -8   5   3       66.92       75.78     14.82 o
  -7   5   3       44.77       47.43     14.68 o
  -6   5   3       50.24       54.46     14.24 o
  -5   5   3        1.46        0.44      8.44 o
  -4   5   3      159.26      151.82      8.47 o
  -3   5   3      155.80      166.46      7.95 o
  -2   5   3      192.63      223.04      7.01 o
  -1   5   3       38.08       32.61      4.77 o
   0   5   3      570.38      610.95      6.13 o
   1   5   3      506.56      551.62      6.12 o
   2   5   3      647.01      662.34      5.84 o
   3   5   3       42.34       43.78      5.54 o
   4   5   3       25.04       22.81      7.01 o
   5   5   3      340.19      330.22     10.48 o
   6   5   3       21.54       17.88      8.85 o
   7   5   3      153.36      135.41     12.54 o
   8   5   3        4.09        9.38     11.75 o
   9   5   3       28.43       19.89     10.96 o
  10   5   3        0.46       -0.87     10.86 o
  11   5   3        5.06       13.10     14.59 o
 -12   6   3       45.79       57.60     14.24 o
 -11   6   3       71.75       74.42     13.07 o
 -10   6   3       26.15       25.20      8.42 o
  -9   6   3      140.70      148.01     16.79 o
  -8   6   3       25.19       28.11     14.31 o
  -7   6   3      373.61      395.19     20.49 o
  -6   6   3        1.79        0.40      9.91 o
  -5   6   3     1298.58     1264.83     18.10 o
  -4   6   3      607.49      590.21     12.61 o
  -3   6   3     1964.51     1951.09     16.62 o
  -2   6   3      159.51      138.81      8.66 o
  -1   6   3     1411.67     1402.58     17.57 o
   0   6   3      116.58      148.74      6.26 o
   1   6   3      603.30      584.99      6.83 o
   2   6   3      350.10      285.66      5.52 o
   3   6   3      232.14      207.91     15.30 o
   4   6   3      401.13      380.97     12.23 o
   5   6   3      210.49      206.65     13.93 o
   6   6   3      114.40      130.40     12.19 o
   7   6   3        2.41       -1.19      9.12 o
   8   6   3      176.45      204.36     21.01 o
   9   6   3       44.14       45.57     10.94 o
  10   6   3       94.03      105.00     12.74 o
  11   6   3       17.91       13.35     15.13 o
 -12   7   3        8.84        8.49     13.28 o
 -11   7   3       14.25        1.84     11.24 o
 -10   7   3       42.33       32.39      9.45 o
  -9   7   3      151.90      130.69     17.36 o
  -8   7   3      228.06      201.67     18.86 o
  -7   7   3      229.45      236.49     19.68 o
  -6   7   3      407.91      422.79     11.01 o
  -5   7   3        2.62       -0.47      6.33 o
  -4   7   3      794.23      804.46     15.33 o
  -3   7   3       98.44       89.06      8.83 o
  -2   7   3     1253.49     1216.75     14.96 o
  -1   7   3      353.27      374.46      9.65 o
   0   7   3      578.90      561.05      7.79 o
   1   7   3      806.88      819.23     10.15 o
   2   7   3       72.30       66.46      4.73 o
   3   7   3      791.71      831.46     14.30 o
   4   7   3       11.67       12.14      8.92 o
   5   7   3      805.90      800.52     17.18 o
   6   7   3       10.61        6.09      9.84 o
   7   7   3      219.84      222.14     14.45 o
   8   7   3        1.97       13.77     15.63 o
   9   7   3       37.04       25.23     20.23 o
  10   7   3        7.78        5.13     12.29 o
 -12   8   3        6.70        4.61     21.09 o
 -11   8   3        0.21        2.85     12.72 o
 -10   8   3        0.90        5.01     17.05 o
  -9   8   3       13.70       21.91     17.64 o
  -8   8   3       12.34       14.17     17.38 o
  -7   8   3      143.47      150.51     13.19 o
  -6   8   3        5.02       12.58     11.26 o
  -5   8   3      379.22      364.70     14.27 o
  -4   8   3      303.21      309.90     12.91 o
  -3   8   3      259.30      260.03     11.34 o
  -2   8   3        7.15        4.96      8.05 o
  -1   8   3      224.15      232.03      8.01 o
   0   8   3       19.08       26.92      5.32 o
   1   8   3        0.17        3.04      4.83 o
   2   8   3       12.36       11.35      5.49 o
   3   8   3        0.56        0.07      5.54 o
   4   8   3      114.97       92.56      9.72 o
   5   8   3       68.59       59.98     10.56 o
   6   8   3      130.21      126.46     12.34 o
   7   8   3       81.92       76.30     11.94 o
   8   8   3       33.76       34.36     12.81 o
   9   8   3        2.37        9.08     16.22 o
  10   8   3        1.84        3.26     18.53 o
 -11   9   3       24.48       14.04     16.56 o
 -10   9   3      172.63      182.51     20.69 o
  -9   9   3       34.11        9.43     18.04 o
  -8   9   3      121.21      119.03     20.64 o
  -7   9   3        2.52        4.73     11.74 o
  -6   9   3      241.25      250.55     14.22 o
  -5   9   3      103.66      101.86     11.87 o
  -4   9   3       27.04       16.35     10.70 o
  -3   9   3      564.27      523.19     14.29 o
  -2   9   3       57.80       52.70      9.16 o
  -1   9   3      637.52      579.47     11.09 o
   0   9   3      744.63      736.71     10.12 o
   1   9   3      628.64      625.23     10.04 o
   2   9   3      147.65      150.32     10.06 o
   3   9   3      349.83      367.42     20.37 o
   4   9   3        4.10        0.83     15.30 o
   5   9   3       34.47       32.24     17.47 o
   6   9   3       22.64       21.58     16.19 o
   7   9   3      180.62      219.65     21.27 o
   8   9   3       10.00       13.68     15.05 o
   9   9   3       71.80       75.93     22.24 o
  -9  10   3       11.97       17.87     19.88 o
  -8  10   3        0.19        2.05     17.01 o
  -7  10   3       66.77       60.57     13.24 o
  -6  10   3       23.58       16.53     12.48 o
  -5  10   3       62.93       78.43     11.61 o
  -4  10   3       10.60        7.23     10.17 o
  -3  10   3      139.88      135.10     11.34 o
  -2  10   3      124.46      113.56      8.71 o
  -1  10   3      558.88      527.72     16.06 o
   0  10   3       39.09       18.34      6.01 o
   1  10   3       22.20       19.76      7.19 o
   2  10   3      260.50      265.32     17.08 o
   3  10   3       22.61       21.53     16.11 o
   4  10   3      150.32      160.84     18.97 o
   5  10   3       53.91       30.20     18.76 o
   6  10   3        1.75        3.39     20.35 o
   7  10   3        2.53        6.63     19.72 o
   8  10   3        6.77        4.05     14.76 o
   9  10   3        5.23       10.24     17.40 o
 -10  11   3        5.75       -4.17     20.38 o
  -9  11   3       11.34        9.51     20.70 o
  -8  11   3      106.48      103.50     16.05 o
  -7  11   3        3.79        9.31     13.33 o
  -6  11   3      113.26      112.37     13.76 o
  -5  11   3      103.51       86.97     12.03 o
  -4  11   3      401.35      396.66     18.16 o
  -3  11   3      221.97      224.80     13.40 o
  -2  11   3      923.10      886.88     14.82 o
  -1  11   3      174.24      180.81      9.41 o
   0  11   3      293.93      277.16     10.72 o
   1  11   3       61.11       61.62     10.75 o
   2  11   3        1.71        5.57      8.94 o
   3  11   3       50.09       61.69     17.60 o
   4  11   3       69.95       81.68     19.66 o
   5  11   3      208.66      203.28     23.55 o
   6  11   3        9.78        5.38     19.34 o
   7  11   3       30.06       49.19     18.94 o
   8  11   3        5.73       10.95     16.14 o
  -9  12   3       32.46       28.27     23.12 o
  -8  12   3        1.09       -1.88     14.26 o
  -7  12   3       86.53      103.23     16.19 o
  -6  12   3        4.09        1.20     12.82 o
  -5  12   3      278.15      305.23     15.86 o
  -4  12   3        1.26       -1.21     10.90 o
  -3  12   3      229.58      239.21     11.23 o
  -2  12   3       32.02       38.34     11.31 o
  -1  12   3       61.61       66.65      9.27 o
   0  12   3       51.92       49.20      8.81 o
   1  12   3       72.44       80.37     10.81 o
   2  12   3      258.88      258.71     13.60 o
   3  12   3        8.08        6.89     16.39 o
   4  12   3      170.58      184.38     20.16 o
   5  12   3        0.93       13.73     17.62 o
   6  12   3      139.59      167.14     24.91 o
   7  12   3        1.12        8.78     20.44 o
  -8  13   3       18.53       23.93     15.61 o
  -7  13   3        4.87        9.75     14.90 o
  -6  13   3       44.20       46.91     14.48 o
  -5  13   3        0.69        1.13     12.52 o
  -4  13   3       14.59       15.06     12.14 o
  -3  13   3        2.53        8.54     11.96 o
  -2  13   3        1.19       -3.80     14.73 o
  -1  13   3       10.59        7.23      9.68 o
   0  13   3       18.60       19.50     11.15 o
   1  13   3        9.03        6.59     10.37 o
   2  13   3        4.11       13.72     17.10 o
   3  13   3        0.80        5.12     17.80 o
   4  13   3       11.82       20.68     16.42 o
   5  13   3       12.29        1.64     21.38 o
   6  13   3        0.04        1.98     14.99 o
  -6  14   3        2.96        3.86     14.11 o
  -5  14   3       39.09       37.70     14.00 o
  -4  14   3       27.62       30.07     19.79 o
  -3  14   3      116.87      125.90     14.39 o
  -2  14   3       41.26       44.54     10.45 o
  -1  14   3       68.82       71.14     10.29 o
   0  14   3       74.03       97.16     13.36 o
   1  14   3       31.22       39.17     12.00 o
   2  14   3       53.82       44.65     18.85 o
   3  14   3       12.28       37.84     19.83 o
   4  14   3       69.58       65.65     18.75 o
   5  14   3        0.80        5.09     14.50 o
  -5  15   3        0.02        2.85     14.50 o
  -4  15   3       16.68       15.85     14.30 o
  -3  15   3        0.77       -1.36     18.73 o
  -2  15   3        4.16        5.32     13.09 o
  -1  15   3        1.14        7.48     11.96 o
   0  15   3        0.11        8.06     12.50 o
   1  15   3        3.42       17.37     15.85 o
   2  15   3        5.85       22.35     15.73 o
   3  15   3        4.17        8.35     17.41 o
 -13   0   4        5.79       -1.35     16.31 o
 -12   0   4       51.52       41.58     12.35 o
 -11   0   4       41.59       41.00     11.03 o
 -10   0   4      704.21      678.19     17.13 o
  -9   0   4     1034.16     1027.09     25.12 o
  -8   0   4     2266.79     2157.32     15.70 o
  -7   0   4     1987.96     1957.39     25.29 o
  -6   0   4     1658.49     1697.06      8.80 o
  -5   0   4     3490.68     3435.38     14.20 o
  -4   0   4     3069.48     3311.71     13.06 o
  -3   0   4    13149.34    13105.27    139.36 o
  -2   0   4      762.70      804.80      6.61 o
   0   0   4     3909.30     3941.47     12.11 o
   1   0   4     1799.19     1905.75      9.36 o
   2   0   4     1548.40     1522.35      8.34 o
   3   0   4     1938.34     1989.20     21.14 o
   4   0   4     4302.09     4453.50     63.98 o
   5   0   4      583.45      545.24     11.35 o
   6   0   4     1368.48     1426.62     17.94 o
   7   0   4       17.44       22.88     15.45 o
   8   0   4      376.11      380.33     22.94 o
   9   0   4       13.56       17.57     12.64 o
  10   0   4      228.06      234.70     18.36 o
  11   0   4       55.43       78.41     17.45 o
 -13   1   4       21.95       24.45     11.42 o
 -12   1   4        8.12        8.16      9.52 o
 -11   1   4        1.79        2.05      7.68 o
 -10   1   4      168.88      165.26      9.00 o
  -9   1   4       28.19       28.29      7.47 o
  -8   1   4       32.92       32.21      5.42 o
  -7   1   4       34.10       32.17      3.13 o
  -6   1   4      442.63      465.28      4.82 o
  -5   1   4       19.22       19.07      2.26 o
  -4   1   4      222.37      201.52      3.09 o
  -3   1   4     5049.45     5481.84     11.55 o
  -2   1   4     5182.18     5199.48     18.90 o
  -1   1   4    12197.21    12267.50    137.28 o
   0   1   4        3.41        9.85      1.94 o
   1   1   4       29.03       30.04      3.30 o
   2   1   4      281.38      279.67      4.97 o
   3   1   4        7.59        9.21      3.49 o
   4   1   4        3.16        4.24      5.02 o
   5   1   4        4.22        5.06      6.01 o
   6   1   4      201.11      181.63     11.40 o
   7   1   4       31.22       26.21     11.59 o
   8   1   4       41.99       43.14     10.62 o
   9   1   4       41.91       32.73     11.07 o
  10   1   4        5.16        6.94      9.94 o
  11   1   4        0.19        9.23     14.52 o
 -13   2   4        8.57       15.10     13.53 o
 -12   2   4       97.74      108.74     11.41 o
 -11   2   4      101.05      102.87     10.52 o
 -10   2   4       70.31       73.00      9.25 o
  -9   2   4       88.75       90.44      7.76 o
  -8   2   4       18.38       15.15      5.38 o
  -7   2   4      495.67      501.97      9.06 o
  -6   2   4       11.73       20.68      3.25 o
  -5   2   4      397.15      398.23      5.57 o
  -4   2   4     1818.77     1875.63     10.00 o
  -3   2   4     2380.29     2518.60     26.72 o
  -2   2   4     1204.92     1196.67     10.09 o
  -1   2   4       89.34       92.87      3.41 o
   0   2   4     1570.84     1666.87      8.83 o
   1   2   4     5840.87     5849.95     15.11 o
   2   2   4     1151.65     1138.51      9.50 o
   3   2   4      680.29      659.12      8.88 o
   4   2   4      417.75      387.19      6.98 o
   5   2   4       38.59       39.93      6.58 o
   6   2   4      442.26      453.75      9.69 o
   7   2   4      272.54      256.61     11.89 o
   8   2   4      313.71      313.64     13.54 o
   9   2   4        0.48       -0.02     12.90 o
  10   2   4       37.90       30.00     12.26 o
  11   2   4       19.96       10.09     11.65 o
 -13   3   4        8.57       12.43     13.36 o
 -12   3   4        3.63        0.38     12.69 o
 -11   3   4       37.22       54.55      9.45 o
 -10   3   4      223.13      216.73     11.07 o
  -9   3   4        1.37        6.86      6.42 o
  -8   3   4     1721.31     1739.48     15.83 o
  -7   3   4      423.75      397.99     13.11 o
  -6   3   4     2888.48     2877.55     43.04 o
  -5   3   4       42.80       35.83      4.57 o
  -4   3   4     5959.37     6066.48     70.63 o
  -3   3   4     1256.09     1296.10     12.36 o
  -2   3   4      897.96      924.37      6.60 o
  -1   3   4      432.95      482.76      6.15 o
   0   3   4     2733.66     2956.88     18.90 o
   1   3   4      494.85      494.37      5.05 o
   2   3   4      873.34      828.93      7.23 o
   3   3   4      440.66      350.28      5.89 o
   4   3   4     1048.14     1021.84      9.58 o
   5   3   4      943.86      974.24     13.70 o
   6   3   4      143.02      139.97      8.77 o
   7   3   4      242.41      246.46     12.44 o
   8   3   4       67.11       70.90     10.61 o
   9   3   4       80.02       84.37     11.60 o
  10   3   4        0.53        6.40     11.25 o
  11   3   4       37.11       40.29     10.81 o
 -13   4   4        0.64        3.53     13.09 o
 -12   4   4        9.94        9.13      9.76 o
 -11   4   4        7.43        8.17      9.20 o
 -10   4   4        5.72        8.98      8.83 o
  -9   4   4       54.43       44.49      7.30 o
  -8   4   4       21.84       29.22      7.49 o
  -7   4   4      612.67      643.36     19.71 o
  -6   4   4       30.00       39.69     12.28 o
  -5   4   4        0.90        1.86      9.90 o
  -4   4   4      125.56      147.51      7.17 o
  -3   4   4     1088.44     1163.06     11.87 o
  -2   4   4        0.55       -1.29      3.34 o
  -1   4   4     9621.34    10056.30     50.24 o
   0   4   4      119.49      119.63      2.69 o
   1   4   4      340.12      341.13      4.21 o
   2   4   4      484.42      530.23      5.14 o
   3   4   4      296.35      338.75      6.33 o
   4   4   4       15.73       14.72      4.96 o
   5   4   4       67.69       67.11      8.27 o
   6   4   4      177.14      171.99     10.33 o
   7   4   4        0.01       -0.07     11.44 o
   8   4   4        1.76        1.80     10.09 o
   9   4   4        0.36        4.97     10.10 o
  10   4   4        3.51       16.17     17.98 o
  11   4   4        0.06        9.12      9.96 o
 -13   5   4       94.53       90.16     15.04 o
 -12   5   4       27.38       34.71     12.71 o
 -11   5   4      158.29      144.78     13.13 o
 -10   5   4      252.31      236.33     14.27 o
  -9   5   4       89.24      103.55     10.31 o
  -8   5   4      782.11      819.34     23.72 o
  -7   5   4      298.42      311.72     17.26 o
  -6   5   4     2002.44     1981.09     29.53 o
  -5   5   4        1.31        7.72      7.96 o
  -4   5   4     1759.45     1611.51     26.12 o
  -3   5   4      870.75      909.54     11.79 o
  -2   5   4      965.60      878.37     10.48 o
  -1   5   4       43.82       47.40      2.71 o
   0   5   4      674.11      589.62      4.46 o
   1   5   4     3162.17     3244.91     10.34 o
   2   5   4      866.64      815.01      8.27 o
   3   5   4     3779.07     3796.95     39.34 o
   4   5   4      207.95      202.77      8.92 o
   5   5   4     1308.66     1374.42     21.20 o
   6   5   4      124.03      106.34      9.67 o
   7   5   4      688.43      710.06     19.14 o
   8   5   4        0.08        0.06     12.33 o
   9   5   4      178.14      203.79     13.11 o
  10   5   4       34.12       38.88     12.19 o
 -13   6   4        3.87        3.24     18.32 o
 -12   6   4        8.85        6.63     12.46 o
 -11   6   4        6.54        2.98     11.05 o
 -10   6   4       70.85       73.81     11.16 o
  -9   6   4       66.96       71.29     16.71 o
  -8   6   4        0.50       11.64     14.81 o
  -7   6   4      377.20      396.33     20.86 o
  -6   6   4        0.66       -0.93     10.07 o
  -5   6   4      132.54      105.74      9.99 o
  -4   6   4      156.13      177.01      9.39 o
  -3   6   4     1174.83     1191.23     14.16 o
  -2   6   4      312.84      328.48     15.50 o
  -1   6   4      695.18      652.72      6.29 o
   0   6   4       16.12        8.76      3.68 o
   1   6   4      131.74      121.96      3.66 o
   2   6   4      176.13      165.48      6.96 o
   3   6   4      725.95      722.94     19.09 o
   4   6   4      247.65      250.46     15.78 o
   5   6   4       17.38       19.49      9.86 o
   6   6   4      392.03      380.93     12.18 o
   7   6   4        0.54        2.62      9.10 o
   8   6   4        6.33        8.57     14.23 o
   9   6   4        0.83        4.40     11.26 o
  10   6   4        4.10       12.05     10.93 o
 -12   7   4        7.74        2.91     21.41 o
 -11   7   4       45.93       48.46     12.15 o
 -10   7   4       86.04       85.85     11.24 o
  -9   7   4      159.70      151.76     17.63 o
  -8   7   4      334.67      342.40     22.01 o
  -7   7   4       72.15       75.83     17.44 o
  -6   7   4      480.77      516.58     15.02 o
  -5   7   4      160.97      144.48     10.92 o
  -4   7   4      585.01      592.44     13.81 o
  -3   7   4        0.92        0.42      7.78 o
  -2   7   4      766.65      720.02     12.05 o
  -1   7   4     2136.65     2189.20     14.97 o
   0   7   4      926.38      937.95      9.08 o
   1   7   4      131.40      127.29      4.46 o
   2   7   4      258.12      239.15      7.45 o
   3   7   4       32.76       32.62      8.63 o
   4   7   4      324.48      361.63     12.65 o
   5   7   4      470.92      479.88     15.26 o
   6   7   4       22.88       20.44     10.19 o
   7   7   4      217.74      254.57     15.27 o
   8   7   4       13.76        9.33     15.04 o
   9   7   4       69.26       93.63     20.56 o
 -12   8   4       27.15       28.66     20.25 o
 -11   8   4       40.47       57.20     17.50 o
 -10   8   4       12.14       12.55     15.45 o
  -9   8   4      107.60      108.70     19.89 o
  -8   8   4       67.14       73.48     16.81 o
  -7   8   4      305.33      310.49     14.53 o
  -6   8   4        6.34        2.00     10.46 o
  -5   8   4     1410.28     1425.90     20.81 o
  -4   8   4      231.90      211.96     11.42 o
  -3   8   4     1364.24     1290.08     17.40 o
  -2   8   4        1.55        0.52      7.20 o
  -1   8   4     1377.65     1342.62     11.79 o
   0   8   4       37.99       34.60      5.16 o
   1   8   4      444.33      403.11      9.22 o
   2   8   4     1253.95     1224.52     16.08 o
   3   8   4       72.61       67.11      8.84 o
   4   8   4     1060.60     1091.38     34.10 o
   5   8   4      392.89      370.32     30.45 o
   6   8   4      174.95      187.11     13.24 o
   7   8   4       47.04       30.22     11.32 o
   8   8   4       98.81      106.72     15.06 o
   9   8   4       32.84       58.60     18.28 o
 -11   9   4        6.95       25.58     20.20 o
 -10   9   4        6.96       18.47     18.72 o
  -9   9   4       12.25        7.71     16.44 o
  -8   9   4       48.31       39.71     17.25 o
  -7   9   4       32.07       31.59     11.20 o
  -6   9   4        0.32        6.06     10.91 o
  -5   9   4       81.62       73.18     12.93 o
  -4   9   4      274.05      250.48     21.45 o
  -3   9   4       59.87       54.61      9.38 o
  -2   9   4       37.01       33.05      7.93 o
  -1   9   4        6.60        8.27      5.70 o
   0   9   4      111.62      107.26      8.13 o
   1   9   4       11.93       10.92      6.71 o
   2   9   4       10.34       11.60      8.17 o
   3   9   4        3.09        1.79     15.43 o
   4   9   4       12.78       19.02     15.71 o
   5   9   4       47.75       53.18     18.75 o
   6   9   4       24.03       11.33     16.59 o
   7   9   4        4.08        7.94     17.40 o
 -11  10   4       19.04       15.92     19.51 o
 -10  10   4       17.36        4.79     21.14 o
  -9  10   4      107.56      109.49     20.62 o
  -7  10   4      397.25      451.18     17.31 o
  -6  10   4       36.15       39.34     11.37 o
  -5  10   4      737.71      802.12     18.60 o
  -4  10   4       25.09       22.96      9.75 o
  -3  10   4      509.75      545.01     14.40 o
  -2  10   4      111.06       84.74      8.18 o
  -1  10   4       79.92       96.77      9.05 o
   0  10   4        4.27       10.14      7.33 o
   1  10   4        9.58        9.26      8.52 o
   2  10   4      152.77      160.74     10.58 o
   3  10   4        0.77        6.26     16.70 o
   4  10   4      458.58      480.51     24.56 o
   5  10   4       37.20       55.38     19.82 o
   6  10   4      297.09      314.57     25.90 o
   7  10   4        9.89        3.85     20.23 o
   8  10   4       63.43       72.08     15.38 o
 -10  11   4        1.22       -2.88     20.41 o
  -9  11   4       29.81       22.75     22.39 o
  -8  11   4        6.76       19.15     20.94 o
  -7  11   4       44.49       50.84     13.36 o
  -6  11   4       26.78       28.82     13.02 o
  -5  11   4        1.60       -0.17     11.52 o
  -4  11   4       20.35       20.54     10.26 o
  -3  11   4       10.37       10.11      9.19 o
  -2  11   4       63.81       79.31     10.12 o
  -1  11   4       13.24        5.65      8.70 o
   0  11   4      619.90      601.63     13.35 o
   1  11   4       20.06       31.50     10.58 o
   2  11   4      251.10      213.75     12.22 o
   3  11   4       71.96       91.72     19.31 o
   4  11   4       52.28       45.21     19.40 o
   5  11   4       16.30       28.21     20.13 o
   6  11   4        7.00        9.52     19.99 o
   7  11   4       32.77       42.19     19.05 o
   8  11   4        6.13       19.10     16.82 o
  -9  12   4        4.74       -0.58     18.25 o
  -8  12   4       16.71       11.94     19.41 o
  -7  12   4        6.79       12.28     14.32 o
  -6  12   4        5.81       19.08     12.67 o
  -5  12   4       41.88       47.09     13.11 o
  -4  12   4       39.52       33.62     10.84 o
  -3  12   4       93.81      110.67     12.13 o
  -2  12   4       10.18        6.48      9.25 o
  -1  12   4       41.69       62.37      9.51 o
   0  12   4       13.05       12.60      9.99 o
   1  12   4       27.17       36.40     10.00 o
   2  12   4       83.14       99.16     17.91 o
   3  12   4        4.25        8.82     16.51 o
   4  12   4       15.64       26.48     17.28 o
   5  12   4       17.05        2.93     18.94 o
   6  12   4       21.34       18.58     22.85 o
   7  12   4        0.02       11.81     17.86 o
  -8  13   4      127.85      101.02     21.64 o
  -7  13   4        9.08       26.09     14.74 o
  -6  13   4      143.49      172.06     15.66 o
  -5  13   4        1.22        6.23     11.34 o
  -4  13   4      106.12       99.60     12.73 o
  -3  13   4       10.55       18.75      9.54 o
  -2  13   4      161.66      143.15     11.18 o
  -1  13   4        6.54       11.80      8.85 o
   0  13   4       32.96       48.62     11.07 o
   1  13   4       56.63       68.78     12.11 o
   2  13   4       76.24       71.18     19.82 o
   3  13   4       49.11       39.36     18.97 o
   4  13   4       44.39       54.86     18.65 o
   5  13   4       55.05       49.79     22.52 o
   6  13   4        8.00       11.74     20.04 o
  -7  14   4        3.22        4.44     11.08 o
  -6  14   4        2.39       -4.19     20.82 o
  -5  14   4        2.84        1.10     14.12 o
  -4  14   4        4.35       -0.54     21.17 o
  -3  14   4       15.77       17.25     10.73 o
  -2  14   4       26.09       26.86     10.49 o
  -1  14   4       11.65        7.12     11.62 o
   0  14   4        8.73        7.90     12.07 o
   1  14   4        4.10        0.68     11.20 o
   2  14   4        0.02       16.37     16.84 o
   3  14   4        0.12       -0.52     20.20 o
   4  14   4        0.05       -1.89     18.80 o
  -5  15   4        1.25        8.34     22.45 o
  -4  15   4       24.86       30.83     14.53 o
  -3  15   4        1.98       -2.48     14.58 o
  -2  15   4        5.78       10.35     10.44 o
  -1  15   4       41.41       35.33     13.89 o
   0  15   4       61.67       63.64     14.09 o
   1  15   4       13.89       36.82     19.64 o
   2  15   4       38.20       56.09     19.43 o
 -14   1   5        1.85       -2.32     13.18 o
 -13   1   5       54.30       47.98     11.79 o
 -12   1   5        0.42        6.78      8.96 o
 -11   1   5      128.41      124.15      8.76 o
 -10   1   5       73.07       76.99      7.96 o
  -9   1   5      177.23      191.06      8.40 o
  -8   1   5     1000.70     1000.91     14.25 o
  -7   1   5      151.26      136.72      3.79 o
  -6   1   5     4297.14     4368.24     22.23 o
  -5   1   5        7.34        3.18      2.28 o
  -4   1   5     7168.13     7382.10     14.36 o
  -3   1   5     1116.42     1189.03      7.13 o
  -2   1   5       10.97       13.76      3.28 o
  -1   1   5     4525.13     4655.05     17.72 o
   0   1   5       78.81       76.31      2.39 o
   1   1   5      261.61      259.39      3.32 o
   2   1   5     4751.24     4844.74     40.88 o
   3   1   5     3505.20     3490.95     28.39 o
   4   1   5     3216.48     3276.17     40.76 o
   5   1   5     1664.93     1627.94     21.77 o
   6   1   5      924.58      907.19     22.87 o
   7   1   5      218.32      258.85     11.88 o
   8   1   5       53.52       40.64      9.28 o
   9   1   5      142.06      175.20     10.97 o
  10   1   5        9.27       16.01     10.26 o
  11   1   5       48.41       57.01     11.13 o
 -14   2   5       16.08       13.91     11.28 o
 -13   2   5        4.90       10.58     10.37 o
 -12   2   5      101.39       93.25     10.85 o
 -11   2   5      160.86      125.19     13.33 o
 -10   2   5      197.57      190.27     10.46 o
  -9   2   5      866.78      831.77     10.34 o
  -8   2   5      667.70      637.29      8.77 o
  -7   2   5      638.00      587.11      6.74 o
  -6   2   5      657.06      612.96      6.89 o
  -5   2   5      977.61      922.25      6.40 o
  -4   2   5      139.85      151.56      3.82 o
  -3   2   5      296.39      294.45      4.75 o
  -2   2   5     3299.40     3404.49     19.17 o
  -1   2   5     2700.94     2820.31     20.05 o
   0   2   5     2136.61     2159.34     12.90 o
   1   2   5     1001.90     1003.29      5.64 o
   2   2   5      377.76      376.59      6.77 o
   3   2   5     1659.57     1588.52     13.13 o
   4   2   5      371.14      347.44      7.04 o
   5   2   5      229.56      238.74      8.40 o
   6   2   5      121.92      124.38      9.99 o
   7   2   5       10.30        9.52      9.42 o
   8   2   5       93.39       96.57     11.59 o
   9   2   5       22.18       17.35      9.24 o
  10   2   5       77.99       72.09     11.97 o
  11   2   5        2.43        5.32     10.74 o
 -13   3   5       31.12       38.02     10.79 o
 -12   3   5       49.43       44.79      9.94 o
 -11   3   5       68.11       76.17      9.78 o
 -10   3   5       61.43       62.68      8.90 o
  -9   3   5      152.27      170.28      7.92 o
  -8   3   5      112.80      101.01      7.12 o
  -7   3   5       66.20       70.31      4.64 o
  -6   3   5     1403.93     1327.54     22.50 o
  -5   3   5      381.54      412.52      6.49 o
  -4   3   5      286.73      256.73      5.59 o
  -3   3   5      320.71      334.97      6.22 o
  -2   3   5      146.39      154.20      5.22 o
  -1   3   5     1218.03     1337.11     16.96 o
   0   3   5      521.49      564.40      4.33 o
   1   3   5     3019.18     3101.91     11.98 o
   2   3   5       14.26       25.87      2.60 o
   3   3   5     1593.34     1611.85     10.94 o
   4   3   5      248.69      241.84      8.79 o
   5   3   5        4.32        6.79      5.91 o
   6   3   5        8.54       13.13     10.98 o
   7   3   5      100.41      100.43     10.82 o
   8   3   5        0.02        7.24     10.62 o
   9   3   5       88.25       96.45     10.68 o
  10   3   5        5.34        3.69     11.84 o
  11   3   5       29.06       19.98     11.05 o
 -13   4   5        1.56       10.74     18.09 o
 -12   4   5       67.50       58.90     10.54 o
 -11   4   5       29.36       30.79      9.20 o
 -10   4   5      234.48      226.39      9.13 o
  -9   4   5      316.55      320.28     10.48 o
  -8   4   5      213.85      216.80     10.15 o
  -7   4   5     1152.77     1157.52     23.65 o
  -6   4   5      995.43     1045.56     21.66 o
  -5   4   5     1159.05     1146.25     20.83 o
  -4   4   5     2107.69     2274.25     30.83 o
  -3   4   5     3028.47     3015.55     14.80 o
  -2   4   5        0.41        0.97      3.28 o
  -1   4   5     6911.89     6984.81     22.10 o
   0   4   5        5.34        5.76      2.01 o
   1   4   5     1937.52     1855.11     15.89 o
   2   4   5      657.76      673.61      5.51 o
   3   4   5     1895.77     1917.78     17.97 o
   4   4   5     1302.31     1373.70     11.59 o
   5   4   5      648.35      662.38     12.85 o
   6   4   5      768.84      786.97     14.62 o
   7   4   5       87.12       70.85     11.98 o
   8   4   5      207.10      211.36     12.22 o
   9   4   5        7.24        8.35     11.09 o
  10   4   5       41.51       38.28     11.40 o
 -13   5   5        2.58       18.23     20.20 o
 -12   5   5        1.26       -1.38     20.27 o
 -11   5   5        1.51       -0.77     10.72 o
 -10   5   5       23.19       23.76      8.73 o
  -9   5   5       12.41        7.88      8.67 o
  -8   5   5        3.92        6.77     14.17 o
  -7   5   5        8.47       10.36     14.06 o
  -6   5   5        0.14        4.14     12.62 o
  -5   5   5       67.45       80.80     12.56 o
  -4   5   5      229.66      230.26     10.52 o
  -3   5   5      365.83      390.55      7.24 o
  -2   5   5      525.22      556.80     11.36 o
  -1   5   5     2945.34     3190.30     12.61 o
   0   5   5        1.83        3.41      2.04 o
   1   5   5      801.82      839.73      6.51 o
   2   5   5      217.92      228.79      4.51 o
   3   5   5        6.15        5.64      4.99 o
   4   5   5      525.29      515.64     11.14 o
   5   5   5       45.52       43.62      8.57 o
   6   5   5       90.22       76.50      9.46 o
   7   5   5       15.18       18.51     11.68 o
   8   5   5       34.12       31.66     10.25 o
   9   5   5       34.29       24.88     11.58 o
  10   5   5        9.93        6.86     10.11 o
 -13   6   5        1.72        5.50     19.69 o
 -12   6   5       54.66       46.83     22.03 o
 -11   6   5        7.14        4.14     11.31 o
 -10   6   5       47.85       51.97     13.59 o
  -9   6   5      249.56      249.25     18.77 o
  -8   6   5      132.57      158.18     17.81 o
  -7   6   5     1027.96     1084.63     27.10 o
  -6   6   5      166.89      141.61     16.07 o
  -5   6   5     1340.70     1384.77     17.63 o
  -4   6   5        0.90       -1.38      7.34 o
  -3   6   5      811.73      843.85     16.90 o
  -2   6   5      746.58      773.01      9.35 o
  -1   6   5     2068.79     2103.25     15.51 o
   0   6   5     1301.67     1199.85      7.89 o
   1   6   5     2085.21     2109.10      8.58 o
   2   6   5        1.98        0.94      4.51 o
   3   6   5      373.88      352.45      9.10 o
   4   6   5        2.89        6.38      9.38 o
   5   6   5       84.75       91.48      9.11 o
   6   6   5      471.31      508.23     13.48 o
   7   6   5       33.58       32.79      9.88 o
   8   6   5      289.71      283.55     17.12 o
   9   6   5        4.05        2.80      8.70 o
  10   6   5       34.81       39.78     12.93 o
 -12   7   5        4.53       11.80     20.67 o
 -11   7   5       48.46       46.76     11.88 o
 -10   7   5       43.45       42.43     15.69 o
  -9   7   5      182.87      190.37     19.86 o
  -8   7   5      450.89      427.96     21.94 o
  -7   7   5      333.36      347.23     20.90 o
  -6   7   5      818.66      808.98     16.93 o
  -5   7   5      552.93      539.99     13.89 o
  -4   7   5      173.60      142.30      9.59 o
  -3   7   5       12.12       18.72      7.13 o
  -2   7   5      405.56      361.81      8.11 o
  -1   7   5     1237.26     1256.03     10.41 o
   0   7   5      475.91      447.40      6.88 o
   1   7   5      889.45      930.14      9.43 o
   2   7   5      107.61       99.75      9.03 o
   3   7   5      406.71      403.08     12.76 o
   4   7   5       92.46      102.58     10.90 o
   5   7   5      379.50      409.21     15.12 o
   6   7   5       57.97       44.02     11.10 o
   7   7   5      140.64      139.17     14.30 o
   8   7   5       13.39        4.92     15.63 o
   9   7   5        7.62       11.30     16.91 o
 -12   8   5        3.40       13.23     21.16 o
 -11   8   5        1.73       -0.79     16.34 o
 -10   8   5       27.68       28.74     15.86 o
  -9   8   5       27.61        9.27     18.15 o
  -8   8   5       64.95       65.77     19.44 o
  -7   8   5        5.16        8.00     16.73 o
  -6   8   5      106.14      111.00     11.75 o
  -5   8   5        2.09        7.15     10.09 o
  -4   8   5      294.62      300.87     11.59 o
  -3   8   5      252.33      255.49     10.28 o
  -2   8   5      115.39      111.86      7.07 o
  -1   8   5       35.23       39.65      5.22 o
   0   8   5       14.14       22.50      6.70 o
   1   8   5      109.36      100.85      5.80 o
   2   8   5        0.73        5.72      8.11 o
   3   8   5      222.41      231.50     13.26 o
   4   8   5      289.21      289.42     17.02 o
   5   8   5      103.13      105.76     11.96 o
   6   8   5      209.98      203.73     13.28 o
   7   8   5        0.06        3.03     11.22 o
   8   8   5       11.09        2.75     18.33 o
   9   8   5        0.16        2.69     17.03 o
 -11   9   5       69.43       61.38     17.92 o
 -10   9   5       63.92       70.97     20.20 o
  -9   9   5       67.62       74.41     17.83 o
  -8   9   5      241.49      287.07     21.95 o
  -7   9   5       47.17       48.06     12.28 o
  -6   9   5      352.67      362.92     14.64 o
  -5   9   5       96.80       89.87     10.74 o
  -4   9   5      312.75      308.55     12.13 o
  -3   9   5       38.23       32.68      7.48 o
  -2   9   5       99.75      104.59      7.34 o
  -1   9   5        2.27        5.35      7.45 o
   0   9   5      609.55      594.62     12.20 o
   1   9   5       11.53        8.98      9.04 o
   2   9   5      333.43      340.03     12.15 o
   3   9   5       37.16       35.71     17.03 o
   4   9   5       56.40       60.40     17.69 o
   5   9   5      261.66      275.60     21.71 o
   6   9   5       82.19       91.62     18.13 o
   7   9   5      138.28      143.20     20.88 o
   8   9   5        5.16       -0.67     17.53 o
 -11  10   5        0.93        8.09     19.28 o
 -10  10   5        0.42       18.51     18.60 o
  -9  10   5        7.01       -0.84     16.86 o
  -8  10   5       20.72       26.36     18.17 o
  -7  10   5       39.27       34.77     12.93 o
  -6  10   5       12.83       13.36     11.80 o
  -5  10   5       77.08       72.90     11.08 o
  -4  10   5        6.50       11.78      9.79 o
  -3  10   5       12.08       12.59      7.64 o
  -2  10   5       69.06       66.84      8.85 o
  -1  10   5       18.07       17.27      7.40 o
   0  10   5      243.13      209.37      9.14 o
   1  10   5      128.12      114.28     11.20 o
   2  10   5      163.11      155.02     10.83 o
   3  10   5      185.54      155.24     20.05 o
   4  10   5       45.87       71.88     19.62 o
   5  10   5       65.77       54.96     21.00 o
   6  10   5        2.10       10.14     20.59 o
   7  10   5        0.76        6.77     21.34 o
   8  10   5        0.05       -0.54     20.10 o
 -10  11   5        4.46        7.39     14.31 o
  -9  11   5       47.67       63.78     21.97 o
  -8  11   5       15.66       13.05     20.56 o
  -7  11   5        4.34        9.44     11.55 o
  -6  11   5      102.98       89.12     12.19 o
  -5  11   5        4.04        7.83     10.18 o
  -4  11   5      272.60      264.64     11.32 o
  -3  11   5       36.06       25.20     13.49 o
  -2  11   5      379.12      409.05     12.34 o
  -1  11   5       13.44       11.10      8.53 o
   0  11   5       93.16       98.00      8.70 o
   1  11   5      110.09      109.50     11.45 o
   2  11   5      118.52      113.31     10.87 o
   3  11   5      225.39      214.45     22.63 o
   4  11   5      152.28      130.46     21.93 o
   5  11   5       45.75       52.17     21.69 o
   6  11   5        2.59       17.85     20.52 o
   7  11   5       18.02       21.21     19.36 o
  -9  12   5       19.65       33.25     19.33 o
  -8  12   5       12.89       29.74     18.10 o
  -7  12   5      190.36      215.31     16.50 o
  -6  12   5       35.16       34.84     12.56 o
  -5  12   5      228.99      250.84     12.14 o
  -4  12   5       14.53       12.67     12.35 o
  -3  12   5       78.53       85.69      9.69 o
  -2  12   5       15.46       12.39      8.58 o
  -1  12   5       78.34       79.85      9.55 o
   0  12   5       11.49        3.34     10.34 o
   1  12   5       45.58       50.28     10.14 o
   2  12   5       42.27       40.27     17.85 o
   3  12   5       17.17       25.19     17.86 o
   4  12   5      113.39      102.09     20.09 o
   5  12   5       25.96       10.32     18.43 o
   6  12   5       85.97       92.17     24.40 o
  -8  13   5        0.52        6.28     13.86 o
  -7  13   5        5.87       -0.90     13.24 o
  -6  13   5        6.17        4.54      9.99 o
  -5  13   5        1.30        3.28     20.99 o
  -4  13   5        2.95        5.03      9.54 o
  -3  13   5        0.41        8.76      9.51 o
  -2  13   5        1.22       -1.44      9.26 o
  -1  13   5       18.14       22.21      9.35 o
   0  13   5       11.81        8.57     10.98 o
   1  13   5        2.96        9.65     10.71 o
   2  13   5        0.07        7.67     18.73 o
   3  13   5       17.62       -0.22     19.95 o
   5  13   5        6.29       18.50     22.85 o
  -7  14   5       17.72        8.90     16.44 o
  -6  14   5        5.79        0.50     15.59 o
  -5  14   5       60.65       48.74     14.75 o
  -4  14   5        3.40       13.67     19.13 o
  -3  14   5       99.56      108.93     12.64 o
  -2  14   5        0.29        0.75     10.31 o
  -1  14   5       59.65       52.48     13.35 o
   0  14   5        2.78        8.23     12.11 o
   1  14   5       36.74       59.11     20.34 o
   2  14   5       37.80       54.88     18.64 o
   3  14   5       91.73       88.27     23.25 o
   4  14   5       23.34       17.05     19.44 o
  -5  15   5        6.99       11.99     15.58 o
  -4  15   5        7.80        7.20     20.87 o
  -3  15   5        0.49        5.83     13.31 o
  -2  15   5        6.10        4.59     10.64 o
  -1  15   5        2.01        7.80     13.45 o
   0  15   5        0.11       10.93     12.14 o
   1  15   5        8.04       19.37     20.51 o
   2  15   5        2.66       -3.75     20.07 o
 -14   0   6       15.60       19.79     13.09 o
 -13   0   6        0.11        5.81     12.29 o
 -12   0   6      135.63      145.99     13.92 o
 -11   0   6        0.89        5.65     10.13 o
 -10   0   6      553.78      568.07     16.24 o
  -9   0   6      112.51       91.47     12.17 o
  -8   0   6      920.40      940.04     18.82 o
  -7   0   6      850.13      849.22     12.18 o
  -6   0   6     2313.77     2405.92     14.21 o
  -5   0   6      685.97      603.84      5.94 o
  -4   0   6      254.47      240.52      4.52 o
  -3   0   6     1288.07     1302.66     10.65 o
  -2   0   6     2499.37     2540.44     38.02 o
  -1   0   6      631.24      705.40     62.09 o
   0   0   6     1697.23     1655.47     15.17 o
   1   0   6    10720.51    10835.75     34.53 o
   2   0   6       60.02       91.53      5.61 o
   3   0   6     5805.78     5753.89     27.89 o
   4   0   6      135.07      124.84      6.31 o
   5   0   6       50.38       57.81     11.04 o
   6   0   6      301.79      317.23     14.35 o
   7   0   6        4.55        7.26     11.92 o
   8   0   6      106.86      111.10     13.84 o
   9   0   6        5.97        7.71     12.40 o
  10   0   6      222.62      241.15     20.55 o
 -14   1   6        4.06       11.54     10.59 o
 -13   1   6       40.56       23.20     10.70 o
 -12   1   6       20.38       20.23      8.50 o
 -11   1   6       28.44       31.31      7.78 o
 -10   1   6      135.29      120.87      8.21 o
  -9   1   6        9.69        8.01      5.56 o
  -8   1   6      492.16      493.46      6.70 o
  -7   1   6      940.83      936.39      8.97 o
  -6   1   6     1441.14     1447.76      7.25 o
  -5   1   6      438.77      423.04      3.40 o
  -4   1   6       27.67       21.97      2.42 o
  -3   1   6     2017.64     2055.85     14.99 o
  -2   1   6      856.81      938.76      9.61 o
  -1   1   6      470.62      467.31      5.95 o
   0   1   6       94.08       92.00      2.42 o
   1   1   6     1495.98     1609.67      6.89 o
   2   1   6      228.66      205.08      3.81 o
   3   1   6      593.92      600.43      6.45 o
   4   1   6        0.44        1.17      4.39 o
   5   1   6       29.89       32.56      7.60 o
   6   1   6      298.55      268.91      9.92 o
   7   1   6        0.76        7.04      8.10 o
   8   1   6       72.10       62.80      9.54 o
   9   1   6        0.32       -1.41      9.45 o
  10   1   6        0.40       -0.38     13.03 o
 -14   2   6       63.91       76.28     12.25 o
 -13   2   6        0.00       -2.37     12.16 o
 -12   2   6      138.86      143.88     11.36 o
 -11   2   6      103.18      100.96     10.01 o
 -10   2   6      173.76      157.91      8.62 o
  -9   2   6      212.45      221.93      7.39 o
  -8   2   6     1546.01     1581.51     21.33 o
  -7   2   6      968.01      993.75      7.98 o
  -6   2   6     1912.26     1895.65     15.27 o
  -5   2   6     2725.60     2760.91     21.10 o
  -4   2   6       22.21       22.79      3.22 o
  -3   2   6       22.39       14.39      3.33 o
  -2   2   6      915.83      953.44     12.91 o
  -1   2   6     1230.11     1187.67      7.16 o
   0   2   6     2569.47     2676.37      8.65 o
   1   2   6     3631.92     3591.27     10.10 o
   2   2   6      834.30      844.08      6.96 o
   3   2   6     1141.21     1144.10     10.66 o
   4   2   6      883.11      857.31      8.76 o
   5   2   6     1759.80     1817.29     18.89 o
   6   2   6       95.05       87.87      8.60 o
   7   2   6      515.07      501.35     12.27 o
   8   2   6      136.27      146.50     10.22 o
   9   2   6        0.09        3.08      9.00 o
  10   2   6       43.93       49.43     10.98 o
 -14   3   6       13.45       13.39     13.88 o
 -13   3   6       16.33       25.38     10.36 o
 -12   3   6       21.87       23.44      9.35 o
 -11   3   6       73.07       79.20      9.36 o
 -10   3   6      101.59       93.92      7.17 o
  -9   3   6      142.54      151.33      7.58 o
  -8   3   6      757.97      732.79     10.73 o
  -7   3   6       29.22       23.20      4.19 o
  -6   3   6      857.29      790.54      8.17 o
  -5   3   6      579.00      498.41      7.25 o
  -4   3   6     3974.78     4045.63     34.38 o
  -3   3   6      255.46      270.07      5.21 o
  -2   3   6     8666.01     8672.29     41.65 o
  -1   3   6      371.97      435.25      9.29 o
   0   3   6     3301.82     3306.87     13.27 o
   1   3   6        0.87        7.57      2.49 o
   2   3   6     2546.20     2415.79     14.07 o
   3   3   6      871.54      838.15      9.71 o
   4   3   6     1134.41     1163.68     12.29 o
   5   3   6     1990.42     2014.12     16.84 o
   6   3   6       63.10       59.59      9.75 o
   7   3   6      457.38      462.81     12.23 o
   8   3   6       14.79        9.67      8.92 o
   9   3   6       93.24       93.13     10.97 o
  10   3   6        0.89        4.04      9.59 o
 -13   4   6        1.39       -4.49     17.84 o
 -12   4   6        4.35        3.02     11.34 o
 -11   4   6       78.38       65.12     11.13 o
 -10   4   6       12.32       10.17      7.80 o
  -9   4   6        3.70        6.91      7.38 o
  -8   4   6        3.39        4.73      6.37 o
  -7   4   6      159.45      170.15      9.38 o
  -6   4   6      385.74      400.02     10.56 o
  -5   4   6      505.17      554.94     11.22 o
  -4   4   6        0.46        2.63      6.24 o
  -3   4   6     1694.29     1851.22     16.01 o
  -2   4   6       82.11       85.39      4.05 o
  -1   4   6     1424.08     1613.44     10.68 o
   0   4   6       93.36       90.64      2.75 o
   1   4   6        0.72        2.50      2.64 o
   2   4   6      100.97       91.51      3.49 o
   3   4   6       36.76       35.82      4.71 o
   4   4   6       26.84       20.43      6.70 o
   5   4   6        0.19       -0.93      8.52 o
   6   4   6       80.69       80.42      8.09 o
   7   4   6       26.99       24.59      9.97 o
   8   4   6       17.66       15.21      8.84 o
   9   4   6        6.98       11.19      9.25 o
  10   4   6        1.37        0.32     10.34 o
 -13   5   6       67.17       88.22     22.37 o
 -12   5   6       16.62       17.94     19.76 o
 -11   5   6      187.31      189.35     27.80 o
 -10   5   6      125.14       91.46      8.99 o
  -9   5   6      608.46      590.14     16.69 o
  -8   5   6      164.93      139.01      7.98 o
  -7   5   6      736.44      743.05     29.13 o
  -6   5   6     1006.74      947.86     15.29 o
  -5   5   6      567.57      564.07     14.46 o
  -4   5   6      223.97      190.25      8.74 o
  -3   5   6      362.87      396.60      7.01 o
  -2   5   6       57.81       98.20      4.27 o
  -1   5   6      181.74      180.37      3.21 o
   0   5   6      708.55      583.42      7.14 o
   1   5   6      194.82      181.55      4.26 o
   2   5   6     1003.60      906.25      7.47 o
   3   5   6        7.31        5.46      4.60 o
   4   5   6     1209.30     1246.15     13.18 o
   5   5   6        1.80        1.68      8.02 o
   6   5   6      421.69      413.59     12.88 o
   7   5   6      333.73      358.91     15.59 o
   8   5   6       13.38        3.81      8.73 o
   9   5   6      136.11      140.85     11.48 o
  10   5   6        0.03        2.39     10.09 o
 -13   6   6        9.39        6.96     19.62 o
 -12   6   6        4.38        8.57     21.00 o
 -11   6   6       22.34       11.33     11.50 o
 -10   6   6       30.19       17.75     16.01 o
  -9   6   6       45.69       41.86      7.73 o
  -8   6   6       18.78        8.53     14.78 o
  -7   6   6      377.99      382.42     19.83 o
  -6   6   6       57.62       54.92     15.16 o
  -5   6   6     1058.04     1009.20     12.61 o
  -4   6   6      946.53      986.27     11.84 o
  -3   6   6      914.44      908.58     10.54 o
  -2   6   6       53.61       48.96      5.07 o
  -1   6   6      236.76      245.51      4.59 o
   0   6   6      145.26      140.18      3.47 o
   1   6   6       20.53       24.76      4.67 o
   2   6   6       32.39       24.62      4.77 o
   3   6   6      293.20      265.34      7.24 o
   4   6   6      206.59      209.61     12.30 o
   5   6   6      554.52      515.56     11.00 o
   6   6   6       25.94       25.97      8.03 o
   7   6   6       22.74       20.12      8.21 o
   8   6   6       22.27       23.51      9.66 o
   9   6   6        3.28        0.65     12.43 o
 -13   7   6        1.11        5.00     19.78 o
 -12   7   6        1.02       14.34     19.46 o
 -11   7   6       64.05       54.43     13.39 o
 -10   7   6        4.82        2.50     14.41 o
  -9   7   6      126.45      157.72     19.07 o
  -8   7   6      142.34      135.91     17.43 o
  -7   7   6       96.28      120.91     18.05 o
  -6   7   6       54.94       46.62     16.16 o
  -5   7   6      159.67      161.00      8.70 o
  -4   7   6        5.37        1.85      6.54 o
  -3   7   6      519.78      493.15      9.38 o
  -2   7   6      934.76      899.09     10.65 o
  -1   7   6       30.22       31.64      3.50 o
   0   7   6       42.74       45.61      6.28 o
   1   7   6        8.99        9.92      5.28 o
   2   7   6      515.32      538.01     12.82 o
   3   7   6       27.67       22.45      9.59 o
   4   7   6      457.90      494.90     35.41 o
   5   7   6      141.99      165.54     12.61 o
   6   7   6       48.61       51.02     11.82 o
   7   7   6       58.14       72.45     12.96 o
   8   7   6        1.38       12.69     15.79 o
   9   7   6        7.11       16.56     12.81 o
 -12   8   6       66.02       82.54     23.69 o
 -11   8   6        1.78       18.45     17.86 o
 -10   8   6      123.86      130.66     12.51 o
  -9   8   6       10.36       -0.37     16.71 o
  -8   8   6      162.82      163.30     18.85 o
  -7   8   6      363.47      337.56     22.53 o
  -6   8   6       78.63       74.86     11.15 o
  -5   8   6     1077.39     1110.01     17.06 o
  -4   8   6       74.00       72.66      7.74 o
  -3   8   6      279.06      267.81      8.65 o
  -2   8   6      280.37      286.31      8.09 o
  -1   8   6        6.17       12.36      6.73 o
   0   8   6      541.38      509.51     14.94 o
   1   8   6      838.78      821.76     12.09 o
   2   8   6      498.33      491.99     13.51 o
   3   8   6     1123.95     1120.28     19.01 o
   4   8   6       20.66       14.09      9.93 o
   5   8   6      273.46      268.55     20.84 o
   6   8   6       18.12       27.92     11.27 o
   7   8   6       46.80       49.94     13.13 o
   8   8   6       67.37       88.16     20.26 o
 -12   9   6        0.77        0.76     14.42 o
 -11   9   6        1.64        4.20     17.93 o
 -10   9   6        0.50       10.20     12.19 o
  -9   9   6        2.79        0.25     11.86 o
  -8   9   6       71.28       75.83     20.45 o
  -7   9   6        9.90        2.88     16.35 o
  -6   9   6       24.90       16.13      9.87 o
  -5   9   6        0.75        3.21      7.87 o
  -4   9   6       23.63       21.85      7.76 o
  -3   9   6        0.08        0.60      6.64 o
  -2   9   6       86.48       69.95     10.68 o
  -1   9   6        4.94        5.37      7.26 o
   0   9   6      182.03      141.81     11.10 o
   1   9   6        5.41        5.62      9.03 o
   2   9   6       34.91       29.25     10.29 o
   3   9   6        0.75        5.52      8.79 o
   4   9   6        4.14        7.90      9.56 o
   5   9   6        6.00        7.82     16.77 o
   6   9   6        3.04       -1.64     19.07 o
   7   9   6       10.31       17.98     20.58 o
   8   9   6        2.29       16.11     19.83 o
 -11  10   6        5.15       -5.18     20.37 o
 -10  10   6       43.39       52.78     12.62 o
  -9  10   6       88.47       75.41     12.90 o
  -8  10   6       33.55       43.01     13.31 o
  -7  10   6      322.93      286.00     22.23 o
  -6  10   6       96.40       96.85     10.01 o
  -5  10   6      333.88      350.45     11.84 o
  -4  10   6      155.39      151.73      9.29 o
  -3  10   6      368.85      396.15     17.83 o
  -2  10   6       80.82       82.39      9.56 o
  -1  10   6      120.18      120.83      8.85 o
   0  10   6       12.20        9.49      7.09 o
   1  10   6       75.40       87.14     10.71 o
   2  10   6      223.42      220.68     20.81 o
   3  10   6      280.19      268.03     21.57 o
   4  10   6      298.31      282.88     24.71 o
   5  10   6      166.03      145.72     21.47 o
   6  10   6       77.20       67.29     19.18 o
   7  10   6       16.33        7.47     20.21 o
 -10  11   6        0.25        3.91     12.83 o
  -9  11   6       56.98       59.16     14.40 o
  -8  11   6        4.94       -4.57     16.49 o
  -7  11   6      149.50      165.39     11.78 o
  -6  11   6       16.70       24.58      9.97 o
  -5  11   6       33.83       29.18      8.84 o
  -4  11   6       44.50       52.36     11.91 o
  -3  11   6       31.86       26.65     11.38 o
  -2  11   6      210.76      200.30     10.50 o
  -1  11   6      156.93      138.13      9.53 o
   0  11   6      356.02      312.92     14.71 o
   1  11   6        8.87        5.91      9.52 o
   2  11   6      282.03      257.54     22.91 o
   3  11   6        0.10       -1.18     18.27 o
   4  11   6       22.96       18.61     18.40 o
   5  11   6       13.08       24.02     18.36 o
   6  11   6        8.40       -1.11     20.81 o
   7  11   6       18.98       11.98     22.84 o
  -9  12   6        5.35       20.83     14.97 o
  -8  12   6       38.50       50.21     13.26 o
  -7  12   6        1.95        4.24      9.51 o
  -6  12   6       51.49       56.68     10.84 o
  -5  12   6      156.72      160.28     15.07 o
  -4  12   6       24.62       18.77     12.43 o
  -3  12   6       44.93       49.99      9.98 o
  -2  12   6        0.14        2.40     15.13 o
  -1  12   6       87.83       84.52      9.21 o
   0  12   6       13.08       15.08     10.99 o
   1  12   6       93.20       83.98     11.55 o
   2  12   6       12.97       25.95     18.70 o
   3  12   6        9.36       12.98     19.99 o
   4  12   6       45.44       27.32     21.42 o
   6  12   6        8.32       14.13     19.65 o
  -8  13   6        8.16       13.56     15.03 o
  -7  13   6       38.75       53.87     15.30 o
  -6  13   6       46.63       44.26     14.06 o
  -5  13   6       23.98       31.62     14.32 o
  -4  13   6       44.42       58.69     10.62 o
  -3  13   6       12.92       24.26      9.85 o
  -2  13   6       50.18       63.71     10.14 o
  -1  13   6       75.85       66.92     13.34 o
   0  13   6      165.16      179.99     14.23 o
   1  13   6        1.32        0.61     10.89 o
   2  13   6      125.51      132.26     21.92 o
   4  13   6       97.16      126.21     21.36 o
   5  13   6        7.02        0.81     21.43 o
  -7  14   6        7.78       11.49     16.05 o
  -6  14   6        1.65        4.20     12.61 o
  -5  14   6       22.25       22.91     10.56 o
  -4  14   6        2.22        9.14     10.42 o
  -3  14   6       16.00       22.23     11.03 o
  -2  14   6        8.12        4.89     10.03 o
  -1  14   6       13.60       12.03     11.87 o
   0  14   6        1.14        8.82     11.38 o
   1  14   6       17.03        6.48     19.15 o
   2  14   6        1.73       -1.04     19.86 o
   3  14   6       30.00       32.80     22.02 o
  -5  15   6        5.31        9.82     13.13 o
  -4  15   6       14.85       22.00     10.35 o
  -3  15   6        6.27        6.98     13.11 o
  -2  15   6       99.16      109.37     15.40 o
  -1  15   6        2.63        3.39     13.33 o
   0  15   6      104.21      117.41     20.15 o
   1  15   6        3.22       18.41     21.30 o
 -14   1   7       26.75       18.35     10.76 o
 -13   1   7       50.43       51.58      9.25 o
 -12   1   7       12.34        8.16      7.89 o
 -11   1   7       52.54       60.30      8.19 o
 -10   1   7        9.73        9.85      6.77 o
  -9   1   7      139.49      155.33      6.76 o
  -8   1   7       43.72       35.85      4.30 o
  -7   1   7     1693.93     1751.45     17.41 o
  -6   1   7     1554.58     1569.22     12.24 o
  -5   1   7     5758.63     5932.68     13.86 o
  -4   1   7     1356.29     1288.90     12.00 o
  -3   1   7     1760.03     1751.40     13.11 o
  -2   1   7      903.35     1017.94     11.84 o
  -1   1   7        1.44        5.90      2.19 o
   0   1   7      154.74      121.28      2.79 o
   1   1   7     1826.53     1886.56      6.91 o
   2   1   7     4823.75     4997.14     18.22 o
   3   1   7      474.69      463.40      8.02 o
   4   1   7     1937.37     1915.92     16.52 o
   5   1   7        1.97        3.82      7.55 o
   6   1   7      281.78      279.36     10.00 o
   7   1   7       28.90       40.63      8.41 o
   8   1   7      113.28      105.40     10.08 o
   9   1   7       88.17      117.27     11.25 o
  10   1   7        9.23        3.15      9.77 o
 -14   2   7       17.34       11.76     13.85 o
 -13   2   7        0.32        1.54      9.96 o
 -12   2   7      131.38      117.53     10.30 o
 -11   2   7       36.52       29.12      8.54 o
 -10   2   7      344.58      338.74      8.23 o
  -9   2   7        1.28        4.57      5.67 o
  -8   2   7      385.66      387.83      6.11 o
  -7   2   7      245.34      246.93      4.96 o
  -6   2   7     1230.82     1242.83     10.11 o
  -5   2   7      730.87      782.29      5.73 o
  -4   2   7      199.07      200.75      5.25 o
  -3   2   7      727.47      755.26      8.03 o
  -2   2   7      486.55      538.65      6.97 o
  -1   2   7     1778.72     1805.33      9.75 o
   0   2   7        6.80        8.14      2.28 o
   1   2   7     2097.69     2049.28      9.67 o
   2   2   7      287.95      291.46      5.15 o
   3   2   7      562.46      526.17      8.59 o
   4   2   7      442.89      434.03      9.07 o
   5   2   7        1.33        6.34      8.54 o
   6   2   7       14.25       18.08      7.72 o
   7   2   7       36.59       39.37      8.73 o
   8   2   7      106.06      107.32      9.94 o
   9   2   7        6.57        7.32      9.91 o
  10   2   7       36.39       34.77     11.23 o
 -14   3   7        0.02       -5.11     20.66 o
 -13   3   7       66.85       66.89     15.58 o
 -12   3   7        0.57        2.64      8.68 o
 -11   3   7       62.75       73.44     12.40 o
 -10   3   7        0.82        3.71      6.80 o
  -9   3   7       79.84       86.43      7.95 o
  -8   3   7       36.65       36.30      5.44 o
  -7   3   7       31.62       29.37      4.33 o
  -6   3   7      674.50      651.41     13.73 o
  -5   3   7        0.87        3.62      2.83 o
  -4   3   7     1415.84     1516.27     10.08 o
  -3   3   7     1339.05     1363.44      9.40 o
  -2   3   7      135.13      130.23      5.90 o
  -1   3   7      590.43      580.55      7.01 o
   0   3   7     3055.88     3136.34      9.55 o
   1   3   7      464.19      496.40      4.76 o
   2   3   7     1399.71     1369.33      9.61 o
   3   3   7       52.60       60.16      6.23 o
   4   3   7      107.35      105.89      7.45 o
   5   3   7      133.87      113.49      8.13 o
   6   3   7        7.38        9.49      8.81 o
   7   3   7       83.73       85.88      9.20 o
   8   3   7       12.99       11.73      8.71 o
   9   3   7       47.28       46.86     10.73 o
  10   3   7        0.26       12.08     10.66 o
 -14   4   7       25.75       20.80     19.48 o
 -13   4   7       10.57       22.34     18.68 o
 -12   4   7       71.38       86.71     20.40 o
 -11   4   7        2.22        2.75     18.17 o
 -10   4   7      349.19      358.35     18.12 o
  -9   4   7      511.67      467.10     11.04 o
  -8   4   7     1486.32     1475.16     48.08 o
  -7   4   7      381.33      370.84     11.85 o
  -6   4   7     1308.70     1267.49     12.06 o
  -5   4   7      294.79      265.44      9.33 o
  -4   4   7      788.92      749.83     10.04 o
  -3   4   7     1937.41     1928.45     13.72 o
  -2   4   7      103.27       85.31      5.08 o
  -1   4   7     3004.01     3019.84     20.14 o
   0   4   7       89.01      107.31      3.13 o
   1   4   7     2211.34     2205.44     13.51 o
   2   4   7      297.09      292.22      4.85 o
   3   4   7     1419.39     1418.01     11.94 o
   4   4   7     1326.37     1394.20     17.17 o
   5   4   7     1191.69     1189.11     14.22 o
   6   4   7      422.20      436.45     11.13 o
   7   4   7      140.36      127.36      9.79 o
   8   4   7       65.07       59.04      9.24 o
   9   4   7        0.16        1.86     11.12 o
  10   4   7       20.20       15.99     10.70 o
 -13   5   7       10.92        6.98     18.65 o
 -12   5   7       17.16       26.31     18.91 o
 -10   5   7        0.16        0.09     10.68 o
  -9   5   7       71.26       64.53      9.68 o
  -8   5   7       23.12       29.20      6.41 o
  -7   5   7       59.27       62.67      9.11 o
  -6   5   7      155.89      154.12      9.69 o
  -5   5   7      104.48      113.00      8.92 o
  -4   5   7      213.53      220.85      9.36 o
  -3   5   7        9.00        5.34      5.65 o
  -2   5   7       29.36       23.11      3.48 o
  -1   5   7       67.80       75.04      4.03 o
   0   5   7      671.02      719.47      5.54 o
   1   5   7      737.62      781.58      7.18 o
   2   5   7       68.05       66.03      4.72 o
   3   5   7      227.16      225.99      6.32 o
   4   5   7      348.32      346.51      9.14 o
   5   5   7       30.73       31.38      7.11 o
   6   5   7       17.92       23.18      7.80 o
   7   5   7       28.77       30.04      9.87 o
   8   5   7       40.76       40.06      8.92 o
   9   5   7        1.16        5.72     12.94 o
 -13   6   7       11.21       12.74     18.45 o
 -12   6   7       67.03       65.08     20.76 o
 -11   6   7        8.49       11.27     12.49 o
 -10   6   7      285.50      314.50     19.63 o
  -9   6   7        1.39       -1.55      9.09 o
  -8   6   7      221.66      224.22     13.03 o
  -7   6   7       93.10       97.70     10.35 o
  -6   6   7        7.62       11.58     12.31 o
  -5   6   7      353.38      347.86     11.87 o
  -4   6   7       17.30        9.61      5.89 o
  -3   6   7     2024.58     2057.83     16.94 o
  -2   6   7      374.66      344.61      6.41 o
  -1   6   7     3001.03     3039.16     20.77 o
   0   6   7      291.31      279.07      5.72 o
   1   6   7      642.13      592.55      8.23 o
   2   6   7      199.14      192.91      8.17 o
   3   6   7      508.45      532.86     11.07 o
   4   6   7        6.83        4.54      6.39 o
   5   6   7      696.50      746.89     12.67 o
   6   6   7      173.55      188.87     11.62 o
   7   6   7      200.03      186.28     12.08 o
   8   6   7      115.10      114.91     15.60 o
   9   6   7       34.73       40.12     12.23 o
 -13   7   7        3.60        0.36     22.98 o
 -12   7   7        3.71        3.54     18.08 o
 -11   7   7       78.09       65.62     18.22 o
 -10   7   7        0.76        4.74     10.03 o
  -9   7   7      443.07      433.19     15.58 o
  -8   7   7       63.63       51.99     10.89 o
  -7   7   7      843.49      861.94     32.26 o
  -6   7   7       18.86       16.21     10.51 o
  -5   7   7      841.58      795.92     12.46 o
  -4   7   7      221.10      220.69      8.13 o
  -3   7   7      611.29      598.94      9.82 o
  -2   7   7      574.10      539.91      8.74 o
  -1   7   7        2.56        2.69      4.34 o
   0   7   7      554.03      538.76     10.99 o
   1   7   7       41.32       44.33      7.26 o
   2   7   7      755.20      786.98     12.73 o
   3   7   7       39.34       43.66     10.18 o
   4   7   7      796.87      810.29     18.00 o
   5   7   7       13.17       21.00     10.25 o
   6   7   7      140.47      119.90     12.78 o
   7   7   7        5.40       12.99     16.99 o
   8   7   7        0.24       12.00     17.35 o
   9   7   7       20.90       36.33     14.23 o
 -12   8   7        0.29       -3.06     15.33 o
 -11   8   7        0.29        4.36     17.29 o
 -10   8   7       21.37       29.74     10.51 o
  -9   8   7        5.65       14.99     13.50 o
  -8   8   7       30.39       40.82     12.14 o
  -7   8   7       17.46       10.72     11.16 o
  -6   8   7      229.62      228.94     13.07 o
  -5   8   7      216.14      176.97      9.26 o
  -4   8   7      288.48      298.91      9.46 o
  -3   8   7      202.48      206.97      7.95 o
  -2   8   7       15.60       15.89      8.55 o
  -1   8   7      957.87      947.57     15.64 o
   0   8   7       38.67       41.27      6.81 o
   1   8   7      195.93      186.35     10.81 o
   2   8   7        5.62        1.27      8.81 o
   3   8   7      183.87      168.90     11.41 o
   4   8   7       32.36       29.57     10.77 o
   5   8   7       38.89       40.48     11.42 o
   6   8   7       86.35       99.76     13.62 o
   7   8   7       21.77       14.12     11.68 o
   8   8   7        6.21        6.04     19.05 o
 -12   9   7        2.32        5.59     15.58 o
 -11   9   7       72.41       97.89     21.59 o
 -10   9   7       39.14       39.63     12.00 o
  -9   9   7      183.32      200.71     14.28 o
  -8   9   7      100.81      105.42     12.85 o
  -7   9   7      406.82      448.29     16.50 o
  -6   9   7      171.75      171.34      9.98 o
  -5   9   7      213.80      229.03     10.03 o
  -4   9   7      321.56      306.40      9.96 o
  -3   9   7        1.04        2.13      9.92 o
  -2   9   7     1593.35     1576.77     23.04 o
  -1   9   7       98.92       81.61      8.19 o
   0   9   7      944.86      969.16     13.92 o
   1   9   7        1.88       12.73     16.00 o
   2   9   7      399.49      399.02     13.47 o
   3   9   7       24.27       23.69      9.44 o
   4   9   7      267.22      283.28     15.19 o
   5   9   7       10.55       11.38     11.37 o
   6   9   7       60.04       77.31     12.82 o
   7   9   7       61.43       76.52     20.42 o
   8   9   7        6.07       24.79     20.67 o
 -11  10   7        1.01       -0.83     16.87 o
 -10  10   7        9.33       13.80     12.18 o
  -9  10   7        4.84       13.08     12.40 o
  -8  10   7        7.07        5.25     12.18 o
  -7  10   7        5.05        7.09     11.87 o
  -6  10   7       74.74       75.34      9.31 o
  -5  10   7        1.27        3.88      8.06 o
  -4  10   7       60.50       66.84     14.80 o
  -3  10   7       19.88       33.15     10.22 o
  -2  10   7        0.21        3.79      9.37 o
  -1  10   7       72.74       83.87      8.34 o
   0  10   7        2.41        7.97      9.54 o
   1  10   7       66.94       55.64     16.75 o
   2  10   7       18.58       38.19     17.82 o
   3  10   7      215.90      210.43     23.00 o
   4  10   7        1.72       -2.35     17.38 o
   5  10   7       19.93       13.81     18.45 o
   6  10   7       10.58       14.40     20.57 o
 -10  11   7        8.72       10.06     12.10 o
  -9  11   7       31.13       31.07     13.03 o
  -8  11   7        7.85        5.99     13.04 o
  -7  11   7       31.18       44.53     13.04 o
  -6  11   7       30.55       33.71      9.47 o
  -5  11   7       60.38       80.34     12.64 o
  -4  11   7      155.60      179.44     13.74 o
  -3  11   7        5.24       13.96      8.98 o
  -2  11   7       59.94       75.40      9.16 o
  -1  11   7       76.72       56.03      8.56 o
   0  11   7      418.30      396.74     15.90 o
   1  11   7        0.01        0.73     17.38 o
   2  11   7      436.79      466.25     26.68 o
   3  11   7        0.12       10.95     16.67 o
   4  11   7       43.34       43.95     19.32 o
   5  11   7       27.28       11.68     19.58 o
   6  11   7        3.57        9.25     18.02 o
  -9  12   7        1.62       12.20     16.14 o
  -8  12   7       58.67       69.29     15.07 o
  -7  12   7       33.26       29.62     13.95 o
  -6  12   7       71.83       71.43     14.11 o
  -5  12   7      169.53      174.57     15.09 o
  -4  12   7       50.41       46.49     12.43 o
  -3  12   7       95.20      101.88     10.60 o
  -2  12   7       65.42       67.29      9.67 o
  -1  12   7       18.69       29.82     11.94 o
   0  12   7       32.16       22.59     11.41 o
   1  12   7       26.28       35.20     19.04 o
   3  12   7       54.89       59.74     19.98 o
   4  12   7        2.40       15.22     19.68 o
   5  12   7       66.96       89.59     23.83 o
  -8  13   7        4.23        9.73     15.06 o
  -7  13   7        3.53       -1.17     13.89 o
  -6  13   7        6.25        5.86     13.72 o
  -5  13   7        2.65        6.50     17.69 o
  -4  13   7        4.67        7.97     10.36 o
  -3  13   7        0.01       11.74     11.70 o
  -2  13   7       11.19       12.77      8.61 o
  -1  13   7       39.60       26.64     11.23 o
   0  13   7        6.39        7.98     15.37 o
   1  13   7        7.89        6.12     19.24 o
   2  13   7       21.89        9.87     17.84 o
   4  13   7        7.47       12.09     22.87 o
  -6  14   7       28.14       21.43     15.15 o
  -5  14   7       40.94       31.19     10.90 o
  -4  14   7       35.89       43.82     11.33 o
  -3  14   7       36.81       45.29     11.31 o
  -2  14   7        7.32       22.35     11.78 o
  -1  14   7       23.35       22.83     12.08 o
   0  14   7        0.35       10.50     12.85 o
   1  14   7       95.92       92.47     19.78 o
   2  14   7        9.55       -2.46     22.17 o
   3  14   7       37.89       48.87     18.72 o
  -5  15   7        1.88       20.48     19.77 o
  -4  15   7       10.45        4.61     10.31 o
  -3  15   7        0.04        9.26     13.25 o
  -2  15   7        1.81       12.23     13.87 o
  -1  15   7       25.69       31.37     13.82 o
   0  15   7       27.39       34.65     14.44 o
 -14   0   8       19.34       17.60     13.91 o
 -13   0   8       42.18       56.96     12.78 o
 -12   0   8       62.42       60.42     12.17 o
 -11   0   8       73.94       80.69     11.04 o
 -10   0   8      437.25      409.45     19.94 o
  -9   0   8      219.52      205.34     10.40 o
  -8   0   8     1194.30     1239.23     12.94 o
  -7   0   8       83.41       78.22      4.70 o
  -6   0   8     4490.46     4423.15     30.18 o
  -5   0   8     3045.32     3222.94     15.36 o
  -4   0   8     7737.79     7933.05     28.01 o
  -3   0   8    11753.78    12118.99     31.04 o
  -2   0   8     3152.12     3362.93     26.58 o
  -1   0   8    10163.67    10560.43     58.99 o
   0   0   8    10760.83    11533.28     23.09 o
   1   0   8     4393.26     4396.82     18.09 o
   2   0   8     2286.00     2370.56     17.47 o
   3   0   8     3126.27     3176.66     25.49 o
   4   0   8        9.65        5.98     10.20 o
   5   0   8      485.65      484.88     17.29 o
   6   0   8       43.04       38.36     11.95 o
   7   0   8       30.79       45.70     12.51 o
   8   0   8      161.12      172.61     15.60 o
   9   0   8       37.20       35.66     14.72 o
  10   0   8      107.27      108.78     17.64 o
 -14   1   8       22.64        8.68     13.28 o
 -13   1   8       14.59       13.39      8.70 o
 -12   1   8       22.40       19.88      7.75 o
 -11   1   8       45.07       43.17      7.63 o
 -10   1   8       52.53       47.36      7.05 o
  -9   1   8      774.78      718.05     14.06 o
  -8   1   8       55.08       49.19      4.42 o
  -7   1   8     1644.37     1584.11      9.00 o
  -6   1   8      414.99      454.68      4.67 o
  -5   1   8       19.65       15.51      2.74 o
  -4   1   8       79.33       67.55      3.38 o
  -3   1   8      607.70      657.44      7.30 o
  -2   1   8      647.85      667.53     22.68 o
  -1   1   8       31.20       44.53      3.62 o
   0   1   8       11.61       12.50      2.50 o
   1   1   8     1824.00     1948.99      7.75 o
   2   1   8      405.31      372.83      6.89 o
   3   1   8      384.11      405.04      8.14 o
   4   1   8     1441.57     1399.05     14.32 o
   5   1   8      314.09      290.82      9.78 o
   6   1   8      516.96      515.09     11.90 o
   7   1   8        0.88        3.60      8.46 o
   8   1   8       26.09       24.79      9.16 o
   9   1   8       17.40       18.07     10.62 o
  10   1   8        0.52       -1.27     12.65 o
 -14   2   8       38.43       48.56     14.56 o
 -13   2   8        0.82        0.48     13.31 o
 -12   2   8       78.46       87.72      9.85 o
 -11   2   8       53.39       42.40      8.13 o
 -10   2   8       14.70       17.28      5.86 o
  -9   2   8       35.35       44.34      5.94 o
  -8   2   8      978.14      966.90      8.17 o
  -7   2   8       11.57       14.56      2.86 o
  -6   2   8     1803.64     1818.72     12.94 o
  -5   2   8        5.50        9.37      3.77 o
  -4   2   8        9.79       16.56      4.45 o
  -3   2   8        2.45        8.51      4.36 o
  -2   2   8      278.51      241.51      6.07 o
  -1   2   8     1594.22     1561.54      8.36 o
   0   2   8        1.61        2.94      2.61 o
   1   2   8     5160.47     5172.47     16.79 o
   2   2   8      101.52       99.67      5.74 o
   3   2   8      948.02      942.65     10.72 o
   4   2   8        8.62        4.36      6.44 o
   5   2   8      242.43      257.03      9.61 o
   6   2   8       14.59       13.58      7.92 o
   7   2   8      138.34      146.11     10.22 o
   8   2   8       40.80       39.27      9.72 o
   9   2   8       20.91       21.37      9.89 o
 -14   3   8       21.73       18.52     22.90 o
 -13   3   8       32.22       43.51     19.94 o
 -12   3   8      140.50      133.13     21.40 o
 -11   3   8      119.10      147.57     20.52 o
 -10   3   8      108.13       93.24      7.94 o
  -9   3   8      181.91      172.81      8.50 o
  -8   3   8       18.74       15.80      4.21 o
  -7   3   8      330.09      309.15      6.14 o
  -6   3   8      214.64      224.02      4.77 o
  -5   3   8     3010.71     3002.65     25.06 o
  -4   3   8     2707.02     2705.97     30.74 o
  -3   3   8     5296.20     5420.85     21.30 o
  -2   3   8     4756.15     4986.21     26.93 o
  -1   3   8     1768.81     1826.43      7.41 o
   0   3   8     1166.92     1161.42      6.21 o
   1   3   8      233.15      219.46      4.45 o
   2   3   8     1020.35      963.93     12.39 o
   3   3   8       51.23       56.34      6.28 o
   4   3   8      452.74      460.07      9.69 o
   5   3   8      333.27      313.35      9.47 o
   6   3   8      136.49      143.53      9.22 o
   7   3   8      118.09      128.67      9.67 o
   8   3   8       91.77       90.37     10.38 o
   9   3   8       34.52       30.72     10.22 o
 -13   4   8        8.41        9.98     21.48 o
 -12   4   8        5.65        2.95     20.05 o
 -11   4   8       59.96       56.05     10.89 o
 -10   4   8       46.90       47.54     11.06 o
  -9   4   8        4.30        8.88      7.11 o
  -8   4   8        0.43        4.07      7.92 o
  -7   4   8       81.90       82.19      4.85 o
  -6   4   8        0.20        2.05      3.84 o
  -5   4   8       45.05       43.57      5.14 o
  -4   4   8       69.83       54.83      6.28 o
  -3   4   8     2273.20     2508.44     15.95 o
  -2   4   8       99.86       92.60      7.34 o
  -1   4   8      800.98      848.10      8.88 o
   0   4   8        1.27        3.43      2.63 o
   1   4   8        1.81        6.58      3.30 o
   2   4   8       42.31       47.84      4.80 o
   3   4   8       17.74       18.75      5.13 o
   4   4   8      543.59      524.35     10.28 o
   5   4   8        0.87       -0.66      7.07 o
   6   4   8      222.04      196.15      9.55 o
   7   4   8        1.52        4.98     10.11 o
   8   4   8        0.05        0.75      9.39 o
   9   4   8        4.27        5.11      9.33 o
 -14   5   8        7.38        6.50     19.73 o
 -13   5   8       40.18       58.65     20.92 o
 -11   5   8      166.58      168.78     12.95 o
 -10   5   8       14.55       24.49     11.07 o
  -9   5   8      378.50      391.09     13.01 o
  -8   5   8       40.42       30.65      8.70 o
  -7   5   8     1112.46     1117.86     17.34 o
  -6   5   8      384.81      362.29     11.73 o
  -5   5   8      922.52      930.67     14.87 o
  -4   5   8     1034.57      990.71     12.44 o
  -3   5   8     2643.37     2733.38     27.76 o
  -2   5   8     3472.63     3361.53     40.34 o
  -1   5   8     1091.56     1066.22     19.66 o
   0   5   8     3173.34     3183.48     11.14 o
   1   5   8        6.18        5.91      3.78 o
   2   5   8      580.07      586.31      7.80 o
   3   5   8       35.82       39.44      5.42 o
   4   5   8      151.69      147.79      7.89 o
   5   5   8       32.46       31.20      7.24 o
   6   5   8      454.72      437.69     11.76 o
   7   5   8       50.07       42.25      9.79 o
   8   5   8       57.11       61.37      9.70 o
   9   5   8       12.69       18.25      9.39 o
 -13   6   8        7.62       25.20     21.70 o
 -12   6   8       14.40       12.49     18.81 o
 -11   6   8       34.78       46.87     13.98 o
 -10   6   8       70.52       69.78     17.37 o
  -9   6   8        2.06        1.88      9.55 o
  -8   6   8       79.70       83.10     10.33 o
  -7   6   8       14.20        9.31      9.54 o
  -6   6   8      177.08      164.71     10.73 o
  -5   6   8       84.23       95.20     10.17 o
  -4   6   8      803.61      758.54     14.54 o
  -3   6   8      116.02      114.16      8.09 o
  -2   6   8      412.66      395.43      9.27 o
  -1   6   8        5.56       16.33      7.51 o
   0   6   8      236.25      234.45      5.28 o
   1   6   8      233.21      218.92      6.54 o
   2   6   8        0.11       -1.14      6.94 o
   3   6   8      412.29      401.01     10.33 o
   4   6   8       32.08       32.08      8.32 o
   5   6   8       40.01       41.36      9.30 o
   6   6   8       21.23       20.16      9.25 o
   7   6   8        5.11        6.01      9.97 o
   8   6   8        6.08        4.47     11.83 o
   9   6   8        4.08        5.87     14.83 o
 -12   7   8        2.12        7.01     11.89 o
 -11   7   8       75.37       87.19     18.71 o
 -10   7   8        0.78       -1.06     16.87 o
  -9   7   8      419.08      437.23     16.00 o
  -8   7   8       27.15       20.65     10.50 o
  -7   7   8       91.73      111.49     11.97 o
  -6   7   8      240.99      226.62     12.70 o
  -5   7   8      332.63      339.02     13.29 o
  -4   7   8       26.96       30.98      9.75 o
  -3   7   8      178.89      165.47      6.76 o
  -2   7   8      597.40      583.22      9.09 o
  -1   7   8       29.56       29.73      4.74 o
   0   7   8      257.29      251.69      7.34 o
   1   7   8       87.73       89.12      8.13 o
   2   7   8      295.10      300.73     10.26 o
   3   7   8       50.60       38.40     10.22 o
   4   7   8      539.14      565.10     16.80 o
   5   7   8       15.06       12.13     11.55 o
   6   7   8       11.28       15.33     11.78 o
   7   7   8        1.15       -3.58     12.66 o
   8   7   8        0.21       -5.22     18.01 o
 -12   8   8       31.49       43.75     13.63 o
 -11   8   8       16.60       29.32     17.10 o
 -10   8   8       59.15       61.83     11.40 o
  -9   8   8        3.62        5.50     10.88 o
  -8   8   8      199.22      197.37     14.52 o
  -7   8   8      166.44      150.96     16.05 o
  -6   8   8      795.93      801.25     17.99 o
  -5   8   8      358.21      366.92     14.22 o
  -4   8   8      728.37      747.44     12.05 o
  -3   8   8      243.36      226.55     11.96 o
  -2   8   8       26.58       27.85      8.67 o
  -1   8   8     1425.91     1400.85     15.80 o
   0   8   8       10.69       13.96      8.28 o
   1   8   8      890.56      900.86     16.28 o
   2   8   8        1.66       -2.36      7.72 o
   3   8   8      213.47      211.22     12.78 o
   4   8   8       41.62       40.31     10.35 o
   5   8   8      168.44      173.53     13.41 o
   6   8   8      103.61      107.74     12.99 o
   7   8   8       58.91       47.93     13.72 o
   8   8   8       72.43       60.47     20.32 o
 -11   9   8        1.11       11.99     18.88 o
 -10   9   8       29.06       30.38     12.85 o
  -9   9   8       45.50       34.17     12.03 o
  -8   9   8       27.40       32.87     12.06 o
  -7   9   8       83.11       64.96     12.17 o
  -6   9   8        0.17        4.03     15.72 o
  -5   9   8       30.42       17.60      7.77 o
  -4   9   8       10.44        8.90      9.85 o
  -3   9   8       86.45       86.15     11.00 o
  -2   9   8       49.65       37.87      8.20 o
  -1   9   8      119.10      106.75      8.39 o
   0   9   8       22.06       22.26     16.55 o
   1   9   8        0.35       12.80     17.49 o
   2   9   8        0.02       -1.81      9.59 o
   3   9   8        1.17       -0.95     10.35 o
   4   9   8       17.01       17.14     13.36 o
   5   9   8        6.52       -3.00     16.83 o
   6   9   8        7.08        1.62     12.19 o
   7   9   8       15.58       19.39     13.64 o
 -11  10   8        1.38       14.58     11.56 o
 -10  10   8       46.77       56.11     13.26 o
  -9  10   8       16.42        8.52     11.94 o
  -8  10   8      105.31      102.69     12.95 o
  -7  10   8       30.80       23.51     12.20 o
  -6  10   8      305.04      324.89     15.18 o
  -5  10   8       96.59      100.31     12.12 o
  -4  10   8      440.70      461.53     16.29 o
  -3  10   8      149.15      167.68     12.12 o
  -2  10   8       32.27       43.71      8.37 o
  -1  10   8      230.36      224.90     10.08 o
   0  10   8        1.42        2.30      9.59 o
   1  10   8      515.21      552.16     26.21 o
   2  10   8        3.69        4.42     18.03 o
   3  10   8      435.46      423.46     24.41 o
   5  10   8       38.14       47.93     20.57 o
   6  10   8       15.81       20.97     20.05 o
   7  10   8        3.55        1.53     20.48 o
 -10  11   8        1.44        3.57     13.22 o
  -9  11   8        8.26        5.93     13.41 o
  -8  11   8        3.62        2.57     12.18 o
  -7  11   8       47.69       55.96     13.66 o
  -6  11   8       27.44       25.49     11.94 o
  -5  11   8       83.35       82.53     12.65 o
  -4  11   8       35.39       36.77     11.94 o
  -3  11   8        3.56       12.81      8.93 o
  -2  11   8      108.52      121.81     10.18 o
  -1  11   8       24.39       23.52      8.38 o
   0  11   8      152.34      129.06     12.81 o
   1  11   8      102.05       87.61     19.33 o
   2  11   8        8.46       -3.85     17.92 o
   3  11   8        0.00        2.64     19.81 o
   4  11   8        5.77       19.38     19.56 o
   5  11   8       11.75       22.85     20.76 o
   6  11   8        8.43       15.28     22.44 o
 -10  12   8        1.71        4.42     16.62 o
  -9  12   8        6.09       16.62     14.09 o
  -8  12   8       19.70       17.14     13.71 o
  -7  12   8        1.40       12.14     13.68 o
  -6  12   8       43.75       64.75     13.24 o
  -5  12   8       44.22       37.49     12.77 o
  -4  12   8       26.61       33.50     11.09 o
  -3  12   8       68.86       54.28      9.52 o
  -2  12   8      192.17      180.86     10.97 o
  -1  12   8        3.72        4.73     10.47 o
   0  12   8       26.45       22.48     10.67 o
   1  12   8      128.32      144.02     20.81 o
   2  12   8        2.14        1.47     18.55 o
   3  12   8       77.18       54.41     20.80 o
   4  12   8        0.17        7.75     19.01 o
   5  12   8       12.64        2.79     18.35 o
  -8  13   8        5.04       -2.45     13.03 o
  -7  13   8       67.81       74.62     14.57 o
  -6  13   8        3.21       11.08     12.09 o
  -5  13   8        4.77        4.03     11.41 o
  -4  13   8       73.85       85.81     11.16 o
  -3  13   8        1.70        9.47      9.62 o
  -2  13   8      122.07      147.47     11.64 o
  -1  13   8       12.72       21.39     12.51 o
   0  13   8       62.32       63.71     12.30 o
   1  13   8       21.92       15.74     20.51 o
   2  13   8       79.72      104.26     23.77 o
   3  13   8       12.58       19.93     19.36 o
   4  13   8       30.47       35.16     20.82 o
  -7  14   8        0.85       -1.53     17.05 o
  -6  14   8        0.45        1.09     13.52 o
  -5  14   8       22.49       20.91     10.98 o
  -4  14   8        1.70        1.42     17.64 o
  -3  14   8       59.90       61.29     11.20 o
  -2  14   8       41.86       21.07     13.02 o
  -1  14   8        0.02        5.71     12.72 o
   0  14   8        0.02        3.94     14.22 o
   2  14   8        8.29        9.46     20.48 o
  -4  15   8       22.19       30.96     11.54 o
  -3  15   8       26.84       24.14     13.41 o
  -2  15   8       77.59       84.86     14.45 o
  -1  15   8       50.21       51.58     13.50 o
 -14   1   9       53.58       41.43     13.79 o
 -13   1   9       38.36       52.86     10.64 o
 -12   1   9       53.09       60.05      9.58 o
 -11   1   9       33.33       46.31      7.24 o
 -10   1   9       43.96       55.10      5.86 o
  -9   1   9      332.82      330.43      6.67 o
  -8   1   9      232.39      237.13      6.09 o
  -7   1   9     2041.24     2069.29     19.03 o
  -6   1   9       47.33       56.27      2.99 o
  -5   1   9     4257.00     4153.04     14.41 o
  -4   1   9       65.88       65.50      3.55 o
  -3   1   9     2600.64     2547.04     22.28 o
  -2   1   9       18.42        9.67      5.26 o
  -1   1   9     1128.66     1078.46      8.24 o
   0   1   9     2624.58     2543.00      8.10 o
   1   1   9      517.07      536.16      4.84 o
   2   1   9     2306.49     2147.73     16.64 o
   3   1   9        2.74        1.70      5.65 o
   4   1   9      790.45      796.74     12.11 o
   5   1   9       19.29       15.14      7.51 o
   6   1   9      212.68      236.99     10.34 o
   7   1   9       28.36       28.36      8.85 o
   8   1   9       91.40       96.10     11.00 o
   9   1   9       25.63       22.17     10.43 o
 -14   2   9       21.41       15.17     21.53 o
 -13   2   9       27.83       25.97     13.00 o
 -12   2   9       38.35       27.44     11.04 o
 -11   2   9       11.94       11.05      9.31 o
 -10   2   9      107.18       93.12      9.17 o
  -9   2   9       27.18       25.74      5.21 o
  -8   2   9     1071.67     1057.06     13.21 o
  -7   2   9      349.34      367.08      4.89 o
  -6   2   9      933.29      925.61     12.27 o
  -5   2   9     2108.55     2193.98     14.62 o
  -4   2   9      650.27      649.01      8.67 o
  -3   2   9     2902.96     3018.47     16.36 o
  -2   2   9     2738.04     2684.31     26.23 o
  -1   2   9     6025.64     6367.21     27.30 o
   0   2   9     1275.46     1342.62      7.84 o
   1   2   9     1334.85     1339.99      8.05 o
   2   2   9       75.67       77.53      4.75 o
   3   2   9       66.09       56.15      6.52 o
   4   2   9      448.11      434.01      9.57 o
   5   2   9      366.47      374.55     10.55 o
   6   2   9       14.19       16.91      8.45 o
   7   2   9       50.65       48.87      9.35 o
   8   2   9       12.56       11.91      9.42 o
   9   2   9        0.32        4.66     13.57 o
 -14   3   9       19.66       11.32     22.63 o
 -13   3   9       22.01       31.17     20.86 o
 -12   3   9       32.56       40.60     18.48 o
 -11   3   9       13.12       27.00     10.05 o
 -10   3   9       60.16       45.62     10.31 o
  -9   3   9       58.74       42.15     10.10 o
  -8   3   9       64.85       55.84      5.47 o
  -7   3   9      241.94      231.63      7.30 o
  -6   3   9      556.87      554.28      8.06 o
  -5   3   9     3826.33     4023.89     20.22 o
  -4   3   9      561.64      538.70      9.03 o
  -3   3   9     2363.46     2436.49     15.67 o
  -2   3   9      525.01      497.38     10.07 o
  -1   3   9      692.04      689.58      5.47 o
   0   3   9       12.44        8.16      3.07 o
   1   3   9      202.17      209.17      4.79 o
   2   3   9      215.20      210.57      6.80 o
   3   3   9      380.51      408.67      9.82 o
   4   3   9       29.08       23.43      6.89 o
   5   3   9        1.04        0.48      7.33 o
   6   3   9       13.01       16.57      8.05 o
   7   3   9       31.32       30.71      8.50 o
   8   3   9       51.03       70.30     10.12 o
   9   3   9        2.47        3.73     10.16 o
 -14   4   9        5.28        5.78     22.30 o
 -13   4   9        7.18        7.38     20.47 o
 -12   4   9       57.79       64.19     19.50 o
 -11   4   9       96.91       99.86     11.94 o
 -10   4   9      341.12      322.32     14.66 o
  -9   4   9      414.86      392.72     10.71 o
  -8   4   9      419.83      411.73      9.09 o
  -7   4   9      420.04      425.14      9.97 o
  -6   4   9     1422.74     1436.70     14.58 o
  -5   4   9       75.86       86.84      6.17 o
  -4   4   9     4215.92     4302.06     26.78 o
  -3   4   9     1862.78     1856.94     32.93 o
  -2   4   9     4862.95     5011.70     43.67 o
  -1   4   9     2958.69     2898.06     17.39 o
   0   4   9      276.23      265.24      4.22 o
   1   4   9     2491.23     2438.34     16.66 o
   2   4   9        0.52       -1.17      5.11 o
   3   4   9     1782.18     1854.27     14.37 o
   4   4   9       55.81       49.50      7.16 o
   5   4   9      305.13      334.66     10.12 o
   6   4   9       22.26       10.24      8.01 o
   7   4   9      125.54      134.66      9.95 o
   8   4   9       34.96       36.45      9.81 o
   9   4   9       19.24       22.27     10.07 o
 -14   5   9       11.17        9.00     23.11 o
 -13   5   9        3.64       -1.75     22.57 o
 -12   5   9       17.30       15.83     20.67 o
 -11   5   9       25.12       23.33     10.77 o
 -10   5   9       21.79       15.34     11.03 o
  -9   5   9      171.81      174.22     11.08 o
  -8   5   9       91.67       96.44      9.78 o
  -7   5   9       35.58       35.04      8.72 o
  -6   5   9      306.06      310.40     26.05 o
  -5   5   9        2.58        3.47      9.01 o
  -4   5   9       18.90       14.75      7.03 o
  -3   5   9      230.63      246.44     10.94 o
  -2   5   9       47.84       47.10      8.56 o
  -1   5   9     1191.87     1208.19      7.89 o
   0   5   9      142.74      139.36      4.20 o
   1   5   9        1.13        1.47      3.85 o
   2   5   9      588.82      574.73      8.21 o
   3   5   9       89.70       79.00      5.89 o
   4   5   9       43.43       42.26      7.13 o
   5   5   9        8.38        8.37      7.35 o
   6   5   9       81.39       79.36      8.54 o
   7   5   9        3.36        5.25      9.51 o
   8   5   9       45.04       39.35      9.51 o
 -13   6   9       41.39       43.92     22.60 o
 -12   6   9       33.81       23.98     12.23 o
 -11   6   9       86.82       99.11     14.06 o
 -10   6   9      128.77      134.14     11.48 o
  -9   6   9       22.26       24.55      9.73 o
  -8   6   9      189.96      208.16     11.70 o
  -7   6   9       30.14       18.87      9.36 o
  -6   6   9      164.78      173.76     11.06 o
  -5   6   9      168.46      172.49     10.67 o
  -4   6   9      739.94      727.73     12.40 o
  -3   6   9      659.92      648.54     11.87 o
  -2   6   9     1114.79     1104.09     12.09 o
  -1   6   9      611.51      586.53      7.46 o
   0   6   9      306.50      316.21      6.12 o
   1   6   9        5.82        4.94      7.02 o
   2   6   9        9.34        3.26      7.16 o
   3   6   9       21.92       34.51      7.80 o
   4   6   9       24.34       17.88      8.46 o
   5   6   9      323.53      354.07     12.61 o
   6   6   9       18.68       17.90      9.61 o
   7   6   9      156.64      177.67     14.84 o
   8   6   9        2.04       -0.75     14.92 o
 -13   7   9        0.56        2.69     19.71 o
 -12   7   9        7.75       10.44     12.02 o
 -11   7   9       48.28       46.11     17.92 o
 -10   7   9        1.35        7.79     10.23 o
  -9   7   9      349.07      339.08     21.37 o
  -8   7   9        5.26        5.35      9.79 o
  -7   7   9      579.22      553.78     16.00 o
  -6   7   9       15.06       16.98     10.22 o
  -5   7   9      805.03      838.38     33.35 o
  -4   7   9      297.49      298.29     12.17 o
  -3   7   9      352.90      358.32     10.68 o
  -2   7   9     1351.82     1379.45     16.69 o
  -1   7   9      200.29      193.41      6.81 o
   0   7   9      519.61      520.36      9.26 o
   1   7   9      204.28      198.05      9.46 o
   2   7   9      310.99      310.37     10.46 o
   3   7   9       57.50       42.64     10.43 o
   4   7   9      127.49      122.67     12.75 o
   5   7   9        2.68        7.37     11.30 o
   6   7   9       41.25       59.94     12.47 o
   7   7   9        6.40       16.46     13.22 o
   8   7   9       21.49       42.44     18.34 o
 -13   8   9        0.14       -4.97     20.46 o
 -12   8   9        2.73        3.46     21.61 o
 -11   8   9        1.58        2.38     16.60 o
 -10   8   9        1.13        2.04     10.84 o
  -9   8   9        1.24        1.89     10.47 o
  -8   8   9        4.86        3.98     10.69 o
  -7   8   9       41.94       48.65     11.65 o
  -6   8   9        2.87        1.19     10.95 o
  -5   8   9       44.17       42.23     10.97 o
  -4   8   9      341.94      328.04     21.86 o
  -3   8   9        0.24        2.82      9.08 o
  -2   8   9      372.83      381.05     12.60 o
  -1   8   9      105.84       97.96      8.81 o
   0   8   9      141.28      136.20     12.72 o
   1   8   9      131.90      125.82      9.31 o
   2   8   9        6.38        6.74      7.90 o
   3   8   9       19.04       19.81     10.97 o
   4   8   9       47.38       56.59     11.63 o
   5   8   9        4.97        6.79     11.75 o
   6   8   9        2.82        5.06     12.19 o
   7   8   9        0.26        8.88     16.79 o
 -12   9   9       15.41        8.65     20.05 o
 -11   9   9       67.24       79.51     20.10 o
 -10   9   9        9.50        7.76     12.45 o
  -9   9   9      156.74      183.33     13.29 o
  -8   9   9       51.15       42.33     11.48 o
  -7   9   9      168.16      194.49     22.50 o
  -6   9   9        0.72       -3.10     11.08 o
  -5   9   9      297.77      325.27     14.08 o
  -4   9   9      118.25      113.73     11.16 o
  -3   9   9      564.70      602.69     15.83 o
  -2   9   9      237.57      211.56     10.00 o
  -1   9   9      226.69      230.20     27.89 o
   0   9   9      997.54      960.79     29.41 o
   1   9   9      345.08      351.70     13.86 o
   2   9   9      499.12      538.67     16.13 o
   3   9   9      134.12      130.26     15.00 o
   4   9   9      109.57      118.61     11.94 o
   5   9   9        6.39        2.99     11.76 o
   6   9   9       15.67       32.12     12.30 o
   7   9   9       10.38        2.17     12.31 o
 -11  10   9        6.65        3.87     13.22 o
 -10  10   9        2.59        1.92     12.15 o
  -9  10   9        0.12        0.29     11.92 o
  -8  10   9        0.48        0.11     15.88 o
  -7  10   9        5.04        0.43     11.44 o
  -6  10   9      134.90      127.82     15.02 o
  -5  10   9        0.91       -2.25     11.73 o
  -4  10   9      489.17      474.89     16.52 o
  -3  10   9       44.75       35.03     10.25 o
  -2  10   9        6.53       11.25      8.50 o
  -1  10   9       22.59       24.00      8.06 o
   0  10   9        3.81       13.37     17.92 o
   1  10   9       20.40       17.13     17.91 o
   2  10   9       49.33       54.61     17.46 o
   3  10   9       22.65        7.81     19.30 o
   4  10   9       15.16        9.61     16.85 o
   5  10   9        7.38       12.31     19.96 o
   6  10   9        0.53        8.89     21.55 o
 -11  11   9       18.59       19.77     14.12 o
 -10  11   9       11.38       11.93     13.78 o
  -9  11   9       25.15       30.35     13.43 o
  -8  11   9       11.01       15.35     12.52 o
  -7  11   9      181.81      190.12     14.60 o
  -6  11   9       28.37       20.88     12.50 o
  -5  11   9      190.64      226.30     14.42 o
  -4  11   9       44.83       56.02     11.42 o
  -3  11   9       49.22       51.47      9.75 o
  -2  11   9      372.96      384.35     12.48 o
  -1  11   9      263.51      255.71     14.73 o
   0  11   9      140.22      133.56     19.56 o
   1  11   9      111.79      149.11     21.43 o
   2  11   9       60.66       63.03     19.30 o
   3  11   9        7.38        8.61     17.10 o
   4  11   9       16.64       28.03     19.80 o
   5  11   9       40.94       34.07     21.91 o
 -10  12   9        8.53       14.45     13.75 o
  -9  12   9       18.48       28.72     16.25 o
  -8  12   9       15.39       28.60     14.62 o
  -7  12   9        1.63        8.26     11.39 o
  -6  12   9       47.74       54.27     12.41 o
  -5  12   9       51.98       52.10     13.17 o
  -4  12   9      116.70      113.63     10.74 o
  -3  12   9       70.74       75.36     13.49 o
  -2  12   9      177.11      151.90     11.03 o
  -1  12   9       11.97       12.00     11.72 o
   0  12   9       34.66        7.70     20.04 o
   1  12   9       36.17       24.89     19.71 o
   2  12   9        8.52       13.37     18.52 o
   3  12   9       43.24       40.81     20.45 o
   4  12   9       14.87       25.74     21.24 o
  -8  13   9        9.82       16.00     13.06 o
  -7  13   9        0.45        1.65     13.60 o
  -6  13   9        2.10        9.21     13.37 o
  -5  13   9        4.73        5.58     17.14 o
  -4  13   9        0.01        6.18     10.40 o
  -3  13   9        8.20        5.09      9.32 o
  -2  13   9        2.04        2.13     12.45 o
  -1  13   9        2.97        4.39     11.55 o
   0  13   9        8.72       -0.11     20.94 o
   2  13   9        9.28       22.38     17.95 o
   3  13   9        2.41       -0.31     22.05 o
  -7  14   9        1.12        3.28     18.28 o
  -6  14   9       84.73      105.67     14.90 o
  -5  14   9        6.72        5.54     11.06 o
  -4  14   9       79.55       91.08     13.86 o
  -3  14   9       51.51       46.46     11.57 o
  -2  14   9       74.55       84.11     15.00 o
  -1  14   9       45.71       46.50     13.26 o
   0  14   9       51.50       62.21     23.31 o
   1  14   9       13.71       18.29     19.52 o
  -3  15   9        2.45        0.79     21.73 o
  -2  15   9       33.44       38.51     13.63 o
 -15   0  10       10.50       11.69     22.79 o
 -14   0  10        0.28        1.39     20.42 o
 -13   0  10       59.89       84.32     22.40 o
 -12   0  10        1.26        2.04     18.98 o
 -11   0  10       48.15       43.79     10.08 o
 -10   0  10        7.43        9.49      6.51 o
  -9   0  10       37.16       36.34      6.47 o
  -8   0  10      431.15      418.43      7.35 o
  -7   0  10      313.37      321.81      7.74 o
  -6   0  10     2333.84     2244.06     22.22 o
  -5   0  10       45.20       37.51      6.19 o
  -4   0  10     1770.58     1602.85     29.98 o
  -3   0  10     3985.38     4376.47     19.85 o
  -2   0  10      867.36      894.94     16.94 o
  -1   0  10     2030.49     2144.49     18.80 o
   0   0  10     1136.26     1031.40      8.69 o
   1   0  10      419.92      427.13      9.17 o
   2   0  10      548.38      521.39     10.17 o
   3   0  10        6.26        7.14      9.48 o
   4   0  10      123.49      113.87     11.29 o
   5   0  10       47.06       40.68     11.18 o
   6   0  10        0.12        7.77     11.04 o
   7   0  10      131.75      158.30     14.62 o
   8   0  10       30.35       33.62     14.46 o
   9   0  10       39.90       41.45     14.52 o
 -14   1  10       13.34       23.71     22.74 o
 -13   1  10       54.04       48.82     10.36 o
 -12   1  10        4.01        3.30      9.18 o
 -11   1  10       28.29       31.37      8.50 o
 -10   1  10      101.68       93.11      7.41 o
  -9   1  10      253.93      251.27      8.08 o
  -8   1  10       63.40       57.62      4.45 o
  -7   1  10     1078.97     1093.75      7.26 o
  -6   1  10        6.43       -1.54      4.35 o
  -5   1  10        7.21       15.31      3.86 o
  -4   1  10      269.90      288.04      5.40 o
  -3   1  10      167.78      157.49      5.06 o
  -2   1  10      136.35      158.23      4.34 o
  -1   1  10        0.65        5.62      2.19 o
   0   1  10     1366.83     1426.16      7.32 o
   1   1  10      110.46      130.14      3.63 o
   2   1  10        0.35        0.73      5.15 o
   3   1  10       76.60       62.70      6.39 o
   4   1  10      198.72      176.56      8.52 o
   5   1  10        1.19        0.27      7.64 o
   6   1  10       80.77       75.48      8.81 o
   7   1  10        6.41        3.04      8.69 o
   8   1  10       14.62       12.80     10.14 o
   9   1  10        0.39        4.95     13.40 o
 -14   2  10       11.52       12.09     23.34 o
 -13   2  10       27.29       38.95     22.24 o
 -12   2  10       72.30       81.88     20.66 o
 -11   2  10       25.15       33.81      8.61 o
 -10   2  10      154.00      149.55     10.14 o
  -9   2  10      723.30      719.74     12.57 o
  -8   2  10      415.10      406.78      8.76 o
  -7   2  10      409.70      406.42      7.78 o
  -6   2  10      746.14      765.13      8.24 o
  -5   2  10      172.06      192.91      7.32 o
  -4   2  10     1296.30     1256.58     18.00 o
  -3   2  10      587.43      569.86      8.86 o
  -2   2  10     2759.92     2489.66     26.00 o
  -1   2  10     1279.90     1291.07      7.18 o
   0   2  10     1447.08     1395.13      8.93 o
   1   2  10      282.35      259.49      5.08 o
   2   2  10       58.95       45.99      5.66 o
   3   2  10       73.53       73.92      6.76 o
   4   2  10       31.07       27.09      6.91 o
   5   2  10      101.18      102.66      8.47 o
   6   2  10       27.73       20.09      8.32 o
   7   2  10       50.76       51.92      9.78 o
   8   2  10       20.83       14.76      9.85 o
   9   2  10       26.48       34.04     11.13 o
 -14   3  10       37.72       69.66     21.52 o
 -13   3  10        3.86        4.94     19.53 o
 -12   3  10      228.92      247.19     24.59 o
 -11   3  10       15.62       22.16     10.49 o
 -10   3  10      363.30      362.83     14.07 o
  -9   3  10       47.45       55.46     10.33 o
  -8   3  10       82.89       83.55      7.33 o
  -7   3  10      529.81      530.42     10.12 o
  -6   3  10        8.39        5.12      6.44 o
  -5   3  10     6309.83     6575.26     50.85 o
  -4   3  10       33.62       30.58      6.44 o
  -3   3  10    12462.45    12772.97     70.51 o
  -2   3  10      264.54      268.70      9.36 o
  -1   3  10     4210.09     4331.69     12.49 o
   0   3  10      694.09      668.21      6.16 o
   1   3  10      344.99      336.15      6.09 o
   2   3  10     1399.89     1411.47     12.67 o
   3   3  10       37.51       27.14      6.34 o
   4   3  10      846.04      838.51     12.38 o
   5   3  10       33.13       26.71      7.49 o
   6   3  10      272.21      281.02     10.70 o
   7   3  10        2.75        2.16     10.46 o
   8   3  10       93.35       84.68     11.22 o
 -14   4  10        0.15        8.28     19.77 o
 -13   4  10       27.96       25.79     21.55 o
 -12   4  10        6.43       11.02     18.85 o
 -11   4  10       24.02       32.62     11.48 o
 -10   4  10       83.02       78.73     11.70 o
  -9   4  10        3.68        1.20      7.47 o
  -8   4  10        3.12        9.23      6.16 o
  -7   4  10      300.15      330.03      9.77 o
  -6   4  10      149.86      146.26      6.87 o
  -5   4  10        7.62        5.31      6.85 o
  -4   4  10      416.67      476.71     20.27 o
  -3   4  10     2602.90     2634.54     24.14 o
  -2   4  10        0.25       -1.53      7.68 o
  -1   4  10      141.77      131.05      4.22 o
   0   4  10      382.89      364.69      4.99 o
   1   4  10        9.02        8.39      3.88 o
   2   4  10       25.10       18.03      5.14 o
   3   4  10      455.91      441.21      8.29 o
   4   4  10      237.74      233.61      8.77 o
   5   4  10       83.52       65.92      8.14 o
   6   4  10       79.96      288.13    327.55 o
   7   4  10        9.49        4.61      9.12 o
   8   4  10        1.41        1.28     10.98 o
 -14   5  10       39.48       34.43     21.15 o
 -13   5  10        9.01        3.50     19.58 o
 -12   5  10       56.50       65.37     12.73 o
 -11   5  10       25.74       18.28     11.82 o
 -10   5  10       89.45      103.07     12.93 o
  -9   5  10      290.16      302.27     12.58 o
  -8   5  10       14.69       18.38      8.80 o
  -7   5  10      821.31      853.90     16.06 o
  -6   5  10      186.10      179.66      9.04 o
  -5   5  10     1662.30     1688.19     16.56 o
  -4   5  10       15.27       19.23      9.35 o
  -3   5  10     3651.42     3677.18     26.65 o
  -2   5  10      202.92      238.51     14.02 o
  -1   5  10     3110.03     3058.32     18.39 o
   0   5  10      239.17      220.20      4.86 o
   1   5  10      133.48      137.09      5.61 o
   2   5  10      183.45      179.73      6.37 o
   3   5  10        3.07        0.85      5.39 o
   4   5  10      566.50      581.05     11.29 o
   5   5  10       30.81       24.35      7.80 o
   6   5  10      236.68      258.28     10.58 o
   7   5  10        8.56       11.80      8.75 o
   8   5  10       33.90       34.15     11.50 o
 -13   6  10       12.44       12.10     21.73 o
 -12   6  10       10.08       19.33     12.43 o
 -11   6  10       64.34       76.09     13.20 o
 -10   6  10       98.71       97.18     10.68 o
  -9   6  10      110.84       92.21     10.46 o
  -8   6  10        0.57       -3.26      9.03 o
  -7   6  10       19.40       14.88      8.86 o
  -6   6  10      132.34      130.22     11.16 o
  -5   6  10        1.30        7.66      8.46 o
  -4   6  10      764.48      779.02     13.15 o
  -3   6  10      122.90      121.14     10.78 o
  -2   6  10       57.06       58.04      5.27 o
  -1   6  10      429.19      419.97      7.14 o
   0   6  10      199.19      205.64      5.73 o
   1   6  10      262.79      285.67      9.75 o
   2   6  10      166.39      172.92      9.13 o
   3   6  10      296.80      300.77     10.67 o
   4   6  10       45.69       45.21      9.13 o
   5   6  10        4.91        2.41      8.84 o
   6   6  10        0.07        5.42      9.97 o
   7   6  10        2.51        6.14     12.10 o
   8   6  10        0.10        5.48     14.56 o
 -12   7  10       14.23       19.44     13.28 o
 -11   7  10       88.49       83.87     18.07 o
 -10   7  10       60.34       77.39     11.07 o
  -9   7  10       82.00       76.19     11.28 o
  -8   7  10       83.67       90.34     11.66 o
  -7   7  10        6.79        8.40      9.85 o
  -6   7  10      141.63      144.32     11.75 o
  -5   7  10      166.01      172.44     12.04 o
  -4   7  10       81.02       83.74     10.19 o
  -3   7  10      829.94      815.96     13.85 o
  -2   7  10      253.22      231.91      8.16 o
  -1   7  10      103.14       95.05      5.64 o
   0   7  10      729.65      741.20     15.23 o
   1   7  10      193.30      190.68      9.71 o
   2   7  10      921.39      934.02     14.79 o
   3   7  10      237.05      248.49     13.52 o
   4   7  10       95.19      104.89     12.20 o
   5   7  10       38.46       42.84     11.15 o
   6   7  10        7.43       11.91     12.62 o
   7   7  10       21.55       26.76     13.59 o
 -13   8  10       47.02       48.05     16.09 o
 -12   8  10        5.19        9.42     16.68 o
 -11   8  10       40.32       31.64     18.07 o
 -10   8  10       13.05       15.75     11.02 o
  -9   8  10        4.56        4.57     11.30 o
  -8   8  10      381.30      387.65     16.09 o
  -7   8  10       34.99       32.69     11.20 o
  -6   8  10      979.23     1040.61     19.97 o
  -5   8  10       21.37       19.27     10.95 o
  -4   8  10     1346.51     1362.02     20.77 o
  -3   8  10       11.70       10.95      9.43 o
  -2   8  10     1332.10     1358.64     17.02 o
  -1   8  10       40.67       51.65      7.90 o
   0   8  10      258.62      279.07     14.33 o
   1   8  10      141.31      146.84      9.99 o
   2   8  10        0.59        1.24     10.06 o
   3   8  10      118.11      137.07     12.81 o
   4   8  10       39.01       40.72     12.07 o
   5   8  10      174.39      183.43     14.01 o
   6   8  10       16.49       17.89     13.89 o
   7   8  10       84.88      104.69     16.98 o
 -11   9  10        9.14        4.61     11.49 o
 -10   9  10       14.39       11.08     12.04 o
  -9   9  10        0.09       -1.83     15.00 o
  -8   9  10        0.00        0.19     11.02 o
  -7   9  10       41.48       40.07     12.58 o
  -6   9  10       13.76       12.69     11.57 o
  -5   9  10       19.74       26.73     11.39 o
  -4   9  10       77.02       72.30     11.28 o
  -3   9  10       56.08       41.83     10.29 o
  -2   9  10       27.26       31.10      9.88 o
  -1   9  10       74.87       66.70     10.01 o
   0   9  10        4.84        1.30     16.81 o
   1   9  10       55.02       58.57     10.79 o
   2   9  10       15.33       15.55     11.28 o
   3   9  10       42.42       30.32     10.71 o
   4   9  10        6.45        5.37     10.67 o
   5   9  10        0.44        6.92     17.32 o
   6   9  10        2.08        4.01     13.38 o
 -11  10  10       14.75       15.84     13.02 o
 -10  10  10       58.63       63.85     12.29 o
  -9  10  10       20.56       18.14     12.00 o
  -8  10  10       78.90       75.62     12.71 o
  -7  10  10       43.70       39.62     12.43 o
  -6  10  10      320.48      335.18     16.01 o
  -5  10  10        4.21        4.76     11.29 o
  -4  10  10      572.88      609.15     21.73 o
  -3  10  10      240.08      213.23     16.63 o
  -2  10  10      282.95      267.21     12.91 o
  -1  10  10      254.03      242.71     22.47 o
   0  10  10      122.14      140.38     20.42 o
   1  10  10      353.87      366.16     22.84 o
   2  10  10       72.78      105.65     19.39 o
   3  10  10      138.55      128.66     22.19 o
   4  10  10        0.79       -5.23     18.81 o
   5  10  10       20.53       22.38     17.40 o
 -11  11  10        0.10       16.08     17.65 o
 -10  11  10        3.80       -0.07     13.00 o
  -9  11  10        3.23       -1.62     21.04 o
  -8  11  10       23.18       26.75     11.77 o
  -7  11  10       24.83       21.23     13.89 o
  -6  11  10       22.12       17.59     12.47 o
  -5  11  10      101.80      107.61     13.11 o
  -4  11  10       51.06       45.65     12.07 o
  -3  11  10      409.16      412.07     13.43 o
  -2  11  10       31.35       31.98      8.63 o
  -1  11  10      315.25      310.08     24.81 o
   0  11  10        6.85       11.18     18.73 o
   1  11  10       32.90       25.76     18.20 o
   2  11  10       29.12       40.91     20.15 o
   3  11  10        0.09       -1.12     19.19 o
   4  11  10       28.25       16.26     18.27 o
   5  11  10        0.12       11.65     17.17 o
 -10  12  10        0.13        3.24     14.47 o
  -9  12  10        3.62        8.61     13.80 o
  -8  12  10        5.86        5.92     12.59 o
  -7  12  10        6.38        6.71     18.91 o
  -6  12  10       75.68       79.14     13.53 o
  -5  12  10        2.10       18.38     16.54 o
  -4  12  10       26.84       24.80      9.87 o
  -3  12  10        3.32        8.20      9.37 o
  -2  12  10        0.99       15.92     19.84 o
  -1  12  10       43.01       38.96     19.99 o
   0  12  10       52.23       42.70     20.15 o
   1  12  10       13.39       14.11     20.37 o
   2  12  10       12.84        9.68     20.66 o
   3  12  10        0.59       -3.78     20.96 o
   4  12  10        1.59        0.80     21.04 o
  -8  13  10       14.87        5.49     12.86 o
  -7  13  10       35.87       39.10     13.39 o
  -6  13  10        5.22        8.24     12.57 o
  -5  13  10       34.47       35.72     10.38 o
  -4  13  10        0.26        5.25      9.93 o
  -3  13  10        0.86        6.53      9.62 o
  -2  13  10       63.22       56.27     12.84 o
  -1  13  10       39.61       27.77     22.03 o
   0  13  10       11.45       11.76     18.48 o
   1  13  10       42.77       31.35     19.76 o
   2  13  10        2.14        5.21     21.76 o
  -7  14  10        6.72       10.00     14.97 o
  -5  14  10       13.87       21.33     11.54 o
  -4  14  10       23.80       18.10     11.76 o
  -3  14  10        0.82        4.72     19.86 o
  -2  14  10       33.44       49.50     14.66 o
  -1  14  10        4.84        4.31     22.68 o
   0  14  10       19.98       27.83     19.33 o
   1  14  10        0.19        3.01     22.36 o
 -15   1  11        0.50        6.17     23.05 o
 -14   1  11       51.20       60.70     15.86 o
 -13   1  11       10.24       10.83     14.75 o
 -12   1  11      131.86      137.86     15.35 o
 -11   1  11       39.57       40.54      8.38 o
 -10   1  11      319.57      314.81      9.01 o
  -9   1  11       72.79       74.08      7.06 o
  -8   1  11      213.88      217.69      5.46 o
  -7   1  11     1367.26     1318.42     10.28 o
  -6   1  11      171.12      166.92      5.56 o
  -5   1  11     6148.69     6278.90     23.77 o
  -4   1  11       41.15       42.89      4.26 o
  -3   1  11     5885.61     5921.58     66.54 o
  -2   1  11       58.60       60.74      3.60 o
  -1   1  11     1943.25     1943.43      8.47 o
   0   1  11      351.85      322.74      4.55 o
   1   1  11      507.96      500.02      6.25 o
   2   1  11      625.88      602.34      9.22 o
   3   1  11      268.36      275.32      8.75 o
   4   1  11      242.87      242.12      9.30 o
   5   1  11        0.71        6.75     11.25 o
   6   1  11      221.47      226.13     10.73 o
   7   1  11        4.89       10.08      8.93 o
   8   1  11      103.49      116.50     10.75 o
 -15   2  11       27.47       22.79     23.03 o
 -14   2  11        0.11        6.34     20.75 o
 -13   2  11       34.92       34.26     20.93 o
 -12   2  11        2.02        2.60     19.13 o
 -11   2  11      161.86      151.63     10.43 o
 -10   2  11       14.38       16.71      8.59 o
  -9   2  11      228.02      214.19      8.14 o
  -8   2  11      522.48      527.02      8.48 o
  -7   2  11       19.99       21.50      5.25 o
  -6   2  11     1083.79     1141.59     10.89 o
  -5   2  11      178.19      183.32      7.72 o
  -4   2  11     1116.78     1099.46     12.27 o
  -3   2  11      338.22      334.82     10.14 o
  -2   2  11     2934.11     3066.30     14.19 o
  -1   2  11       32.32       37.79      3.32 o
   0   2  11      177.03      148.11      4.46 o
   1   2  11      382.29      374.85      6.23 o
   2   2  11      229.73      228.74      7.52 o
   3   2  11      474.64      475.99      9.58 o
   4   2  11      734.16      757.57     12.05 o
   5   2  11      198.30      224.16     10.14 o
   6   2  11       82.21       73.15      9.41 o
   7   2  11       98.63      107.49     10.19 o
   8   2  11        0.33        5.89     10.83 o
 -14   3  11       49.78       51.18     23.60 o
 -13   3  11        0.01        0.16     21.57 o
 -12   3  11       38.09       48.75     20.69 o
 -11   3  11        4.67        2.10     10.71 o
 -10   3  11       14.37       10.02     10.44 o
  -9   3  11      148.65      154.67      8.70 o
  -8   3  11       98.44       99.47      7.79 o
  -7   3  11      402.93      404.14      9.94 o
  -6   3  11      294.17      309.23      9.23 o
  -5   3  11     1579.20     1608.50     15.10 o
  -4   3  11        2.99        6.60      6.92 o
  -3   3  11     1314.08     1312.05     13.97 o
  -2   3  11      248.65      259.76      5.44 o
  -1   3  11      351.73      332.50      5.71 o
   0   3  11      285.34      267.98      5.10 o
   1   3  11      183.33      175.12      5.57 o
   2   3  11      144.14      138.20      7.16 o
   3   3  11       44.93       50.00      6.57 o
   4   3  11      398.38      378.81     10.09 o
   5   3  11        2.03       -2.17     10.34 o
   6   3  11       40.86       33.16      8.53 o
   7   3  11        8.00        8.68      9.08 o
   8   3  11        5.81        3.61     10.61 o
 -14   4  11        8.09       -2.07     23.37 o
 -13   4  11       80.92       95.54     20.70 o
 -12   4  11       14.02       21.17     19.46 o
 -11   4  11      329.74      337.30     15.25 o
 -10   4  11       58.38       60.81     11.74 o
  -9   4  11      549.97      525.29     15.58 o
  -8   4  11       80.40       78.57      9.18 o
  -7   4  11      213.06      199.21      8.87 o
  -6   4  11      527.11      468.02     10.65 o
  -5   4  11       48.25       49.48      7.74 o
  -4   4  11     4472.75     4661.40     29.76 o
  -3   4  11       48.42       48.95      8.86 o
  -2   4  11     4487.40     4592.63     95.50 o
  -1   4  11      865.26      889.74      6.58 o
   0   4  11     2054.54     2098.72      9.84 o
   1   4  11      710.04      733.46     10.74 o
   2   4  11      220.30      214.26      6.67 o
   3   4  11      340.92      328.65      7.82 o
   4   4  11        0.71        4.91      6.67 o
   5   4  11      195.17      181.76      9.40 o
   6   4  11       15.05       12.38      8.43 o
   7   4  11       35.82       39.17      9.64 o
   8   4  11        1.13       -1.95      9.61 o
 -14   5  11        9.01        4.24     24.09 o
 -12   5  11        0.02        1.96     14.96 o
 -11   5  11        9.66        8.69     12.00 o
 -10   5  11        7.58        8.73     11.30 o
  -9   5  11       35.85       32.49      9.11 o
  -8   5  11       11.11       10.66      8.82 o
  -7   5  11        0.15        1.73     12.07 o
  -6   5  11      109.67      117.03     11.34 o
  -5   5  11        3.23        2.66      9.68 o
  -4   5  11       10.53       12.69     10.03 o
  -3   5  11      806.58      830.58     16.43 o
  -2   5  11      247.88      245.18      6.91 o
  -1   5  11      446.52      467.25      7.02 o
   0   5  11      306.66      293.12      5.63 o
   1   5  11      174.12      169.33      6.17 o
   2   5  11      150.70      145.07      6.26 o
   3   5  11      223.77      200.33      8.13 o
   4   5  11       25.10       25.69      7.06 o
   5   5  11        0.81        4.08      7.45 o
   6   5  11       16.44       24.33      9.83 o
   7   5  11        2.72        7.48     13.11 o
 -14   6  11        3.35        6.41     22.12 o
 -13   6  11       52.28       48.02     20.54 o
 -12   6  11        7.27       14.58     16.23 o
 -11   6  11       77.72       86.98     12.75 o
 -10   6  11       38.98       39.77     10.04 o
  -9   6  11        9.56        7.63      9.78 o
  -8   6  11      443.75      477.69     14.45 o
  -7   6  11        2.17        6.27      9.24 o
  -6   6  11      707.34      725.45     28.02 o
  -5   6  11       83.60       77.40      8.87 o
  -4   6  11      451.54      457.77     14.15 o
  -3   6  11      127.27      130.60     10.54 o
  -2   6  11      418.09      392.38      8.32 o
  -1   6  11       82.38       71.15      5.46 o
   0   6  11       24.42       20.33      4.94 o
   1   6  11       18.74       14.16      7.84 o
   2   6  11       22.62       16.06      7.71 o
   3   6  11       10.56        9.51      8.07 o
   4   6  11        0.32       -0.37      8.57 o
   5   6  11       43.65       47.02      9.59 o
   6   6  11        6.55       20.73     10.24 o
   7   6  11       46.25       40.07     13.28 o
 -13   7  11        0.14        1.42     13.06 o
 -12   7  11       46.73       53.39     14.62 o
 -11   7  11        4.40       -2.79     15.58 o
 -10   7  11       60.01       63.89     11.12 o
  -9   7  11        4.47       19.01     10.46 o
  -8   7  11      147.97      141.04     17.30 o
  -7   7  11       16.78       17.22      9.78 o
  -6   7  11      234.86      222.67     12.60 o
  -5   7  11      346.85      323.58     13.33 o
  -4   7  11        0.02        0.64     10.51 o
  -3   7  11      681.16      653.95     15.99 o
  -2   7  11      128.48      127.87      5.96 o
  -1   7  11      956.56      963.71     16.52 o
   0   7  11      149.28      137.73      9.33 o
   1   7  11      772.14      803.86     14.41 o
   2   7  11      107.73      108.24      9.09 o
   3   7  11       21.81       16.15     10.96 o
   4   7  11       70.04       77.00     11.78 o
   5   7  11        1.70       -5.17     17.34 o
   6   7  11       24.88       33.82     13.55 o
   7   7  11        4.00        8.32     20.07 o
 -13   8  11        1.41       10.96     13.22 o
 -12   8  11        6.98        6.71     12.24 o
 -11   8  11        1.44       19.21     18.52 o
 -10   8  11        0.43        0.38     10.24 o
  -9   8  11       36.87       43.35     11.26 o
  -8   8  11        8.16        5.67     11.26 o
  -7   8  11       57.56       72.52     11.86 o
  -6   8  11       27.78       35.53     10.75 o
  -5   8  11       21.74       15.51     10.37 o
  -4   8  11       24.90       33.16     10.29 o
  -3   8  11       27.55       30.59     10.99 o
  -2   8  11      274.76      278.73     11.11 o
  -1   8  11        0.26       -1.56      7.38 o
   0   8  11       47.01       43.02     11.59 o
   1   8  11       28.84       28.42      8.63 o
   2   8  11       20.55       18.92     10.54 o
   3   8  11       30.48       28.96     11.30 o
   4   8  11        0.48        6.93     11.38 o
   5   8  11        1.44       -4.84     18.12 o
   6   8  11        2.07       -5.03     20.55 o
 -12   9  11       33.49       49.87     17.75 o
 -11   9  11       41.84       66.37     12.96 o
 -10   9  11      100.18      102.37     12.45 o
  -9   9  11       60.71       60.76     11.83 o
  -8   9  11      123.44      115.18     13.16 o
  -7   9  11      265.60      266.32     17.21 o
  -6   9  11       91.25       93.25     11.98 o
  -5   9  11      396.10      448.57     15.52 o
  -4   9  11       56.75       49.97     11.30 o
  -3   9  11      641.30      710.22     22.61 o
  -2   9  11      360.75      312.56     15.54 o
  -1   9  11      868.21      920.53     29.00 o
   0   9  11      136.14      112.79     14.39 o
   1   9  11      170.94      199.12     14.16 o
   2   9  11      118.35      106.90     12.23 o
   3   9  11       13.57       12.39     10.74 o
   4   9  11       64.36       68.52     12.65 o
   5   9  11        5.00        7.12     12.36 o
   6   9  11       91.17       98.82     20.48 o
 -11  10  11        1.70       -3.09     17.69 o
 -10  10  11        0.04       10.75     17.38 o
  -9  10  11        2.86        6.09     12.63 o
  -8  10  11        0.84        3.26     11.51 o
  -7  10  11       79.58       74.30     13.53 o
  -6  10  11      117.12      113.52     13.00 o
  -5  10  11       98.75       90.78     12.58 o
  -4  10  11      106.37      105.99     12.59 o
  -3  10  11       26.22       22.03      9.10 o
  -2  10  11       94.01      101.01     11.30 o
  -1  10  11       24.13       27.06     18.63 o
   0  10  11       36.94       49.29     19.13 o
   1  10  11        0.33       -3.55     16.58 o
   2  10  11        2.62        8.29     11.17 o
   3  10  11       54.47       64.00     19.52 o
   4  10  11        3.25       16.37     20.29 o
   5  10  11        7.23       -0.52     19.78 o
 -11  11  11        8.44       20.72     12.24 o
 -10  11  11        9.44       13.34     13.16 o
  -9  11  11       72.54       61.60     13.98 o
  -8  11  11       72.13       77.49     14.07 o
  -7  11  11       77.35       66.97     14.17 o
  -6  11  11       36.88       50.56     12.90 o
  -5  11  11      157.80      171.15     14.32 o
  -4  11  11        6.72        6.48     10.94 o
  -3  11  11      214.75      220.32     11.46 o
  -2  11  11       19.87       12.63     17.29 o
  -1  11  11      199.81      220.16     22.96 o
   0  11  11       20.93       29.49     19.73 o
   1  11  11       87.30       89.59     18.78 o
   2  11  11       27.94       46.06     20.27 o
   4  11  11       47.32       40.50     21.74 o
 -10  12  11        0.26        4.69     20.35 o
  -9  12  11        9.41       18.28     18.40 o
  -8  12  11        0.84        8.23     16.47 o
  -7  12  11        6.43        7.72     13.13 o
  -6  12  11       67.99       66.88     13.90 o
  -5  12  11        2.83        5.90     12.47 o
  -4  12  11      131.99      152.27     11.61 o
  -3  12  11       19.40       19.29      9.08 o
  -2  12  11       27.76       50.05     20.20 o
  -1  12  11        1.37       12.82     17.81 o
   0  12  11       17.64       35.56     18.79 o
   1  12  11        8.99       23.41     18.93 o
   2  12  11       19.95       30.74     19.81 o
   3  12  11        4.14       18.21     18.88 o
  -8  13  11        5.17       10.55     14.74 o
  -5  13  11        0.91        2.05     13.04 o
  -4  13  11        0.13        2.80      9.38 o
  -3  13  11        4.96        0.42     12.26 o
  -1  13  11        1.01        9.06     18.71 o
   0  13  11        2.59       10.79     19.25 o
   1  13  11        0.10        9.66     21.56 o
  -6  14  11       47.64       65.07     12.33 o
  -5  14  11        0.04       -2.06     10.40 o
  -4  14  11      161.88      168.42     13.90 o
  -3  14  11        7.35       -0.67     14.94 o
  -2  14  11       81.80      111.49     22.24 o
  -1  14  11        0.66        3.56     19.81 o
   0  14  11       19.22       26.70     22.99 o
 -15   0  12       13.33       16.30     21.50 o
 -14   0  12       29.24       21.89     24.04 o
 -13   0  12       93.05      112.54     21.78 o
 -12   0  12        1.89       -4.11     17.59 o
 -11   0  12      269.27      294.48     22.17 o
 -10   0  12      319.92      321.83     13.59 o
  -9   0  12      835.42      819.56     16.16 o
  -8   0  12       25.89       33.95      6.60 o
  -7   0  12     1950.20     1959.77     15.72 o
  -6   0  12      133.63      111.63      8.69 o
  -5   0  12     1330.51     1321.88     14.87 o
  -4   0  12     1155.58     1122.27     12.69 o
  -3   0  12        1.34       -0.22      4.50 o
  -2   0  12     2211.01     2131.07     28.16 o
  -1   0  12      263.61      282.23      6.25 o
   0   0  12     1421.51     1406.93     16.01 o
   1   0  12       29.75       16.24      6.94 o
   2   0  12      208.77      217.32     14.67 o
   3   0  12     2020.31     2098.20     39.66 o
   4   0  12      199.67      205.57     13.21 o
   5   0  12      532.69      514.67     17.32 o
   6   0  12       36.48       55.09     12.63 o
   7   0  12       86.09       81.50     13.83 o
   8   0  12        8.94       11.97     14.13 o
 -15   1  12        0.58        5.26     22.27 o
 -14   1  12       23.84        8.78     16.91 o
 -13   1  12        9.32       23.25     14.39 o
 -12   1  12       44.20       49.08     14.91 o
 -11   1  12        1.18       -1.69      8.53 o
 -10   1  12      243.93      249.11      8.62 o
  -9   1  12       81.59       82.93      7.05 o
  -8   1  12       66.75       68.03      4.83 o
  -7   1  12      627.42      611.18      7.36 o
  -6   1  12     1049.32     1144.88     10.41 o
  -5   1  12      396.30      431.00      6.63 o
  -4   1  12      215.18      190.61      6.52 o
  -3   1  12      561.69      564.43      7.84 o
  -2   1  12       10.79        0.50      8.02 o
  -1   1  12     1036.37     1049.60      6.38 o
   0   1  12        0.51        4.91      3.83 o
   1   1  12       20.95       17.10      4.27 o
   2   1  12       21.43       16.42      7.32 o
   3   1  12      138.45      128.69      7.92 o
   4   1  12       16.64       15.64      7.81 o
   5   1  12       70.22       57.99      8.69 o
   6   1  12       11.13       13.79      9.19 o
   7   1  12       11.28        7.33      9.14 o
   8   1  12        0.46        5.39     10.15 o
 -15   2  12       32.03       10.46     23.33 o
 -14   2  12        4.25       -1.95     19.88 o
 -13   2  12       85.24       92.60     20.42 o
 -12   2  12       11.90       10.19     18.89 o
 -11   2  12      131.40      120.78     10.60 o
 -10   2  12        3.14        4.93      6.84 o
  -9   2  12      156.17      148.50      6.87 o
  -8   2  12       92.18       88.51      6.20 o
  -7   2  12       62.10       58.46      5.65 o
  -6   2  12       37.20       39.93      5.91 o
  -5   2  12       15.28       17.53      5.37 o
  -4   2  12     1119.05     1122.53     12.96 o
  -3   2  12      170.41      180.26      9.65 o
  -2   2  12     3413.39     3267.05     28.68 o
  -1   2  12       73.73       79.49      3.99 o
   0   2  12     1174.77     1173.74      8.44 o
   1   2  12      158.95      168.09      5.80 o
   2   2  12      230.59      231.97      7.66 o
   3   2  12       96.53       94.46      8.95 o
   4   2  12       36.37       40.04      7.53 o
   5   2  12      132.09      129.68      9.33 o
   6   2  12       26.72       32.45      8.56 o
   7   2  12       30.51       26.01      9.88 o
   8   2  12       17.41       24.68      9.92 o
 -14   3  12       38.85       35.21     24.82 o
 -13   3  12       13.81       -2.05     20.90 o
 -12   3  12      149.44      164.55     17.01 o
 -11   3  12        2.25        1.12     10.49 o
 -10   3  12      143.05      142.16     11.95 o
  -9   3  12      116.59      114.28      8.42 o
  -8   3  12      327.83      342.04      8.85 o
  -7   3  12      667.16      673.21     14.52 o
  -6   3  12      856.58      796.94     12.28 o
  -5   3  12     2606.74     2658.44     19.30 o
  -4   3  12      578.17      580.23     10.93 o
  -3   3  12     3209.81     3365.58     42.34 o
  -2   3  12      134.37      129.54      7.45 o
  -1   3  12     1086.95     1096.63      7.75 o
   0   3  12       35.67       37.51      4.20 o
   1   3  12      126.99      149.22      6.70 o
   2   3  12      585.21      550.46      9.80 o
   3   3  12       17.86       13.06      6.51 o
   4   3  12      454.58      434.73     15.07 o
   5   3  12        1.15       -3.00     11.58 o
   6   3  12      153.31      149.48     10.47 o
   7   3  12        4.81       11.18     10.41 o
 -14   4  12       11.07       24.01     20.98 o
 -13   4  12       14.54       14.49     20.02 o
 -12   4  12        5.31        0.00     11.85 o
 -11   4  12       20.26       19.51     11.01 o
 -10   4  12        5.56       -1.02     10.78 o
  -9   4  12        9.22       13.21      7.42 o
  -8   4  12        8.72        6.38      7.72 o
  -7   4  12      569.33      566.36     11.91 o
  -6   4  12      257.84      270.50     10.02 o
  -5   4  12      269.83      288.21     16.66 o
  -4   4  12      667.66      654.08     19.15 o
  -3   4  12       25.92       24.55      8.78 o
  -2   4  12       11.58       13.33      5.70 o
  -1   4  12      800.97      814.81      7.66 o
   0   4  12        2.97        1.29      4.04 o
   1   4  12      117.70      111.14      5.86 o
   2   4  12       34.36       32.33      5.61 o
   3   4  12        7.11        7.87      5.96 o
   4   4  12       32.26       17.73      6.98 o
   5   4  12        8.52        7.65      8.80 o
   6   4  12        0.78        1.58      8.38 o
   7   4  12       28.63       20.13      9.65 o
 -14   5  12       53.49       70.69     22.73 o
 -13   5  12        3.54        4.40     21.33 o
 -12   5  12      135.27      146.57     14.16 o
 -11   5  12        0.91        4.17     11.45 o
 -10   5  12      318.72      347.28     15.33 o
  -9   5  12       91.61       85.59     15.50 o
  -8   5  12      190.94      197.81     11.27 o
  -7   5  12      836.04      877.14     18.33 o
  -6   5  12        5.38       10.36     10.42 o
  -5   5  12     1086.36     1078.13     18.20 o
  -4   5  12       37.05       45.02     10.21 o
  -3   5  12     1807.64     1823.73     21.14 o
  -2   5  12       12.64       11.81      5.69 o
  -1   5  12      595.33      577.87      7.77 o
   0   5  12      761.06      719.42      8.66 o
   1   5  12      338.65      349.50      8.53 o
   2   5  12      294.13      268.74      8.46 o
   3   5  12      467.22      512.01     12.79 o
   4   5  12       25.84       21.60      8.48 o
   5   5  12      200.81      236.68     12.07 o
   6   5  12       33.27       29.47     12.67 o
   7   5  12       20.68       21.80     11.82 o
 -14   6  12        2.87        1.61     24.10 o
 -13   6  12       19.85       21.51     13.48 o
 -12   6  12        4.76       12.70     12.24 o
 -11   6  12       72.41       80.72     12.96 o
 -10   6  12        8.32       14.41      9.25 o
  -9   6  12        1.82        3.67      9.51 o
  -8   6  12        5.65        8.52     10.03 o
  -7   6  12       24.14       30.24      9.90 o
  -6   6  12       72.19       74.37     12.54 o
  -5   6  12       94.08       98.59     12.27 o
  -4   6  12      269.48      269.42     14.26 o
  -3   6  12       56.36       51.14     10.49 o
  -2   6  12        2.84        7.44      5.42 o
  -1   6  12       24.99       18.67      5.34 o
   0   6  12       34.00       45.26      6.93 o
   1   6  12       34.92       29.43      8.23 o
   2   6  12      109.04      110.44      9.17 o
   3   6  12        8.39        7.87      8.07 o
   4   6  12       11.54       10.95      8.87 o
   5   6  12       19.71       28.04      9.70 o
   6   6  12        8.22        6.06     10.34 o
   7   6  12       12.83       11.23     11.17 o
 -13   7  12        0.18        5.56     13.83 o
 -12   7  12       32.67       50.95     14.34 o
 -11   7  12       21.83       27.79     15.66 o
 -10   7  12       86.78       94.05     11.32 o
  -9   7  12       19.45       25.01     10.35 o
  -8   7  12       26.96       30.55     10.88 o
  -7   7  12      211.71      221.38     13.23 o
  -6   7  12       16.90       14.08     10.67 o
  -5   7  12      409.57      425.93     15.45 o
  -4   7  12       90.44       94.73     16.30 o
  -3   7  12       41.13       33.19      7.18 o
  -2   7  12       12.25       10.58      5.32 o
  -1   7  12        5.99        9.81      5.34 o
   0   7  12      210.95      211.16     10.26 o
   1   7  12      118.12      122.92      9.67 o
   2   7  12      300.33      294.85     14.39 o
   3   7  12       29.77       41.41     11.09 o
   4   7  12        9.41        0.39     11.31 o
   5   7  12       11.33       11.60     11.93 o
   6   7  12        0.92        5.90     18.88 o
 -13   8  12       21.52       14.50     12.65 o
 -12   8  12        0.35        2.50     15.42 o
 -11   8  12       35.25       47.52     17.18 o
 -10   8  12       34.99       32.52     11.92 o
  -9   8  12      158.58      161.55     14.00 o
  -8   8  12      151.68      147.54     13.22 o
  -7   8  12      121.38      131.23     12.81 o
  -6   8  12      561.65      553.49     16.94 o
  -5   8  12      212.76      202.16     17.40 o
  -4   8  12      775.51      736.40     18.33 o
  -3   8  12      348.42      318.30     18.90 o
  -2   8  12      832.65      825.88     16.00 o
  -1   8  12      110.58       83.08     12.69 o
   0   8  12      524.52      549.31     16.92 o
   1   8  12       19.47       23.07      8.75 o
   2   8  12      201.91      192.88     12.91 o
   3   8  12      116.46      116.68     13.57 o
   4   8  12      113.03       87.10     13.18 o
   5   8  12       43.09       45.26     12.52 o
   6   8  12        4.25        2.23     18.45 o
 -11   9  12        9.07       15.16     12.53 o
 -10   9  12        1.23        7.84     11.58 o
  -9   9  12       37.37       37.25     12.41 o
  -8   9  12        0.54       -4.89     17.24 o
  -7   9  12       57.19       55.32     12.46 o
  -6   9  12       39.36       35.69     11.35 o
  -5   9  12        6.45        8.58     11.60 o
  -4   9  12        1.05        3.46     14.21 o
  -3   9  12       22.23       20.47     12.45 o
  -2   9  12        0.00        2.42      9.30 o
  -1   9  12       15.15       11.04     11.97 o
   0   9  12       44.97       49.41     12.08 o
   1   9  12       50.17       48.39      9.66 o
   3   9  12       19.17       24.16     10.92 o
   4   9  12        7.71        8.71     16.76 o
 -11  10  12       63.98       66.87     14.17 o
 -10  10  12       15.14       25.75     13.50 o
  -9  10  12       68.34       70.87     13.67 o
  -8  10  12       30.48       31.22     12.61 o
  -7  10  12      114.78      131.73     14.41 o
  -6  10  12      176.02      183.62     14.14 o
  -5  10  12      122.49      136.00     13.20 o
  -4  10  12      222.56      243.47     19.28 o
  -3  10  12       13.20       24.74     10.78 o
  -2  10  12      135.50      156.81     12.22 o
  -1  10  12        3.75        7.76     18.35 o
   0  10  12      234.14      238.66     22.72 o
   1  10  12       16.27        3.92     17.16 o
   2  10  12       70.07       70.27     12.46 o
   3  10  12       49.88       67.53     13.12 o
   4  10  12        5.76        8.87     21.03 o
 -11  11  12        1.63        2.31     18.76 o
 -10  11  12        0.30        0.81     12.04 o
  -9  11  12        0.66       -5.41     17.31 o
  -8  11  12        5.47        5.84     12.15 o
  -7  11  12        5.41        8.00     11.98 o
  -6  11  12       12.88       17.72     12.33 o
  -5  11  12       56.31       64.86     12.68 o
  -4  11  12       30.36       35.16     11.64 o
  -3  11  12       73.99       79.84     11.74 o
  -2  11  12        2.44       -1.58     16.44 o
  -1  11  12      154.14      174.90     23.02 o
   0  11  12        2.59        8.49     19.74 o
   1  11  12       43.74       54.42     18.23 o
   2  11  12        0.23        5.13     19.05 o
   3  11  12       13.86       26.60     21.60 o
  -9  12  12        1.92       11.92     12.91 o
  -8  12  12       24.41       22.77     13.30 o
  -7  12  12        9.81       13.21     12.49 o
  -6  12  12       15.57       29.14     13.24 o
  -5  12  12        1.39        7.53     12.77 o
  -4  12  12       59.58       57.35     10.67 o
  -3  12  12        0.12        2.25     12.06 o
  -2  12  12       64.79       47.34     20.34 o
  -1  12  12        0.87       -4.76     17.55 o
   1  12  12        6.13       13.41     17.15 o
   2  12  12        9.45        9.00     17.28 o
  -8  13  12       46.31       46.19     13.16 o
  -7  13  12        8.92        4.02     11.94 o
  -6  13  12       30.23       24.98     13.08 o
  -5  13  12        7.23       -0.04     11.42 o
  -4  13  12        0.17       -2.76     13.53 o
  -3  13  12       77.01       65.07     19.70 o
  -1  13  12       14.75       23.76     18.41 o
   0  13  12        1.55       -2.82     21.63 o
   1  13  12       10.16       13.89     22.04 o
  -6  14  12        1.22       -0.43     13.16 o
  -5  14  12        0.82        6.68     10.42 o
  -4  14  12       21.06       36.95     23.86 o
  -3  14  12       34.37       30.16     23.50 o
  -2  14  12       41.15       71.29     25.15 o
 -15   1  13        2.18        3.26     20.00 o
 -14   1  13       46.35       42.67     17.04 o
 -13   1  13        3.16       10.29     14.04 o
 -12   1  13      204.27      215.93     16.55 o
 -11   1  13       12.29       12.32      9.69 o
 -10   1  13      113.99      128.13      8.03 o
  -9   1  13      190.64      183.03      6.99 o
  -8   1  13       24.30       20.19      4.65 o
  -7   1  13      440.76      420.25      7.70 o
  -6   1  13      289.26      244.10      6.32 o
  -5   1  13     1084.47     1083.57     10.09 o
  -4   1  13      716.53      672.90      9.32 o
  -3   1  13      649.83      595.28      7.99 o
  -2   1  13       33.58       29.92      4.12 o
  -1   1  13      148.16      135.37      4.24 o
   0   1  13       30.69       29.39      4.16 o
   1   1  13      198.21      198.83      9.85 o
   2   1  13       26.00       29.05      7.34 o
   3   1  13       81.54       87.32      7.68 o
   4   1  13       79.90       72.02      8.02 o
   5   1  13       58.98       62.47      9.03 o
   6   1  13       38.69       40.85      8.93 o
   7   1  13       24.25       28.47      9.39 o
 -15   2  13       21.70        9.32     25.99 o
 -13   2  13       64.87       53.28     19.90 o
 -12   2  13        6.55        8.91     11.15 o
 -11   2  13      224.30      203.33     11.99 o
 -10   2  13       49.78       50.06      7.24 o
  -9   2  13      569.27      543.68      9.22 o
  -8   2  13       84.44       86.16      5.24 o
  -7   2  13      281.39      283.17      7.96 o
  -6   2  13        3.09        2.69      5.64 o
  -5   2  13      259.60      241.62      7.04 o
  -4   2  13      231.13      219.09      7.16 o
  -3   2  13      266.82      274.30      6.85 o
  -2   2  13      386.98      383.79      8.47 o
  -1   2  13      246.32      246.80      5.04 o
   0   2  13      586.69      603.22      7.06 o
   1   2  13       91.17       80.99      5.45 o
   2   2  13      332.74      347.85     10.87 o
   3   2  13       49.04       33.08      8.73 o
   4   2  13      206.78      204.71      9.84 o
   5   2  13       26.49       20.83      8.39 o
   6   2  13       51.22       47.41      9.15 o
   7   2  13        6.64        8.38      9.21 o
 -14   3  13       21.96       19.10     22.72 o
 -13   3  13        1.28       -4.54     20.78 o
 -12   3  13       80.76       91.05     12.80 o
 -11   3  13       13.77       14.63     10.84 o
 -10   3  13      167.35      160.68      9.48 o
  -9   3  13        2.37        8.19      6.71 o
  -8   3  13       98.26      104.53      7.58 o
  -7   3  13       94.47      100.63      7.12 o
  -6   3  13       71.51       94.83      8.50 o
  -5   3  13      266.21      255.00      9.65 o
  -4   3  13      101.76       93.42      8.33 o
  -3   3  13      218.60      226.20      9.24 o
  -2   3  13       25.46       18.55      5.81 o
  -1   3  13        6.45        3.98      4.58 o
   0   3  13       49.74       48.65      4.56 o
   1   3  13       15.52       15.91      5.73 o
   2   3  13      157.32      151.79      7.43 o
   3   3  13      293.78      295.84     11.14 o
   4   3  13       14.09        4.61      8.90 o
   5   3  13       22.81       20.19      8.15 o
   6   3  13       37.59       30.69      9.66 o
   7   3  13        8.74       19.15      9.64 o
 -14   4  13        1.10       -2.79     19.01 o
 -13   4  13      102.99      107.13     22.53 o
 -12   4  13       28.07       26.77     12.37 o
 -11   4  13      340.86      340.89     15.85 o
 -10   4  13      119.00      112.10     12.44 o
  -9   4  13      368.40      370.99     11.07 o
  -8   4  13       43.68       52.32      8.43 o
  -7   4  13     1040.26     1061.70     15.24 o
  -6   4  13      620.34      680.57     12.80 o
  -5   4  13     1542.43     1602.04     19.07 o
  -4   4  13      374.70      383.11     12.75 o
  -3   4  13      480.33      479.32     13.27 o
  -2   4  13     1353.57     1322.45     18.71 o
  -1   4  13      134.06      126.11      5.18 o
   0   4  13     1796.84     1911.58     19.92 o
   1   4  13       27.42       30.16      6.42 o
   2   4  13     1173.96     1230.81     12.23 o
   3   4  13       24.63       22.50      6.71 o
   4   4  13      242.03      248.35     11.61 o
   5   4  13       30.37       36.52      9.62 o
   6   4  13       42.51       44.68      9.77 o
   7   4  13       49.08       43.13     10.33 o
 -14   5  13        0.94       16.02     19.01 o
 -13   5  13        0.46        5.56     11.69 o
 -12   5  13        0.28       -5.15     19.44 o
 -11   5  13        3.99        9.02     10.96 o
 -10   5  13        1.93        6.37     11.85 o
  -9   5  13        1.05        4.68      9.28 o
  -8   5  13       33.80       25.12      9.57 o
  -7   5  13       38.63       28.85     11.27 o
  -6   5  13       37.06       47.08     11.62 o
  -5   5  13       30.17       33.14     11.01 o
  -4   5  13        0.95        4.78     10.00 o
  -3   5  13      242.94      245.74     11.92 o
  -2   5  13      152.83      156.59      6.38 o
  -1   5  13        0.37        2.80      5.51 o
   0   5  13      285.24      291.77      8.16 o
   1   5  13       70.40       48.87      7.97 o
   2   5  13      176.59      173.99     10.24 o
   3   5  13       11.22        3.21      7.80 o
   4   5  13       35.82       23.84      9.07 o
   5   5  13       26.93       27.14     12.36 o
   6   5  13        4.38        3.09     12.65 o
 -14   6  13        3.77        0.17     23.81 o
 -13   6  13       28.04       24.34     14.39 o
 -12   6  13        7.44        8.43     18.87 o
 -11   6  13       53.02       68.11     13.82 o
 -10   6  13      176.58      168.53     19.94 o
  -9   6  13      274.65      291.95     21.14 o
  -8   6  13      551.86      520.49     24.01 o
  -7   6  13       79.65       96.63     13.29 o
  -6   6  13      710.59      751.02     18.33 o
  -5   6  13        2.03       -0.44     11.21 o
  -4   6  13      639.97      648.00     16.37 o
  -3   6  13      494.11      497.46     11.09 o
  -2   6  13      579.82      572.54      8.93 o
  -1   6  13      425.69      411.36      8.11 o
   0   6  13      172.14      168.69      8.20 o
   1   6  13       17.75       12.50      8.15 o
   2   6  13       65.94       64.51      9.31 o
   3   6  13      120.69      100.58     12.31 o
   4   6  13       94.10      118.93     13.33 o
   5   6  13       24.22       19.26      9.76 o
   6   6  13       28.94       29.00     13.45 o
 -13   7  13        0.03        2.22     13.49 o
 -12   7  13       88.30      109.00     15.82 o
 -11   7  13        6.85       14.36     17.88 o
 -10   7  13      235.05      240.05     14.17 o
  -9   7  13        5.30        1.05     13.86 o
  -8   7  13      235.37      230.40     19.34 o
  -7   7  13        2.67       -2.17     16.54 o
  -6   7  13       30.02       25.65     12.19 o
  -5   7  13       56.26       61.77     12.57 o
  -4   7  13       57.14       51.74     11.41 o
  -3   7  13      277.84      291.98     10.23 o
  -2   7  13       41.64       41.99      5.67 o
  -1   7  13      467.23      502.49     10.18 o
   0   7  13       32.95       26.63      8.74 o
   1   7  13      280.49      302.10     11.18 o
   2   7  13      184.60      196.35     13.41 o
   3   7  13      127.40      136.82     14.74 o
   4   7  13      124.51      124.14     14.46 o
   5   7  13       61.51       67.00     12.66 o
   6   7  13       20.21       24.18     19.59 o
 -13   8  13        2.05       -1.30     13.26 o
 -12   8  13        8.61       15.65     12.10 o
 -11   8  13        4.28        5.63     10.97 o
 -10   8  13        7.80       17.34     11.21 o
  -9   8  13       59.13       47.10     12.41 o
  -8   8  13        2.10        4.00     11.57 o
  -7   8  13       86.10       81.92     12.15 o
  -6   8  13       17.36       10.55     14.66 o
  -5   8  13        6.33       -2.37     15.08 o
  -4   8  13       14.43       14.37     11.08 o
  -3   8  13        3.23        2.84      9.90 o
  -2   8  13       41.95       38.69      8.95 o
  -1   8  13       93.83       84.98     12.53 o
   0   8  13      213.70      195.62     14.16 o
   1   8  13       96.97       80.58      9.70 o
   2   8  13       17.00       23.60     11.97 o
   3   8  13        7.64        6.64     15.30 o
   4   8  13        1.00        5.96     13.36 o
   5   8  13        1.40        6.59     19.32 o
 -12   9  13       40.93       32.11     20.26 o
 -11   9  13        0.06        3.64     11.74 o
 -10   9  13       64.64       66.02     13.69 o
  -9   9  13       57.80       58.08     12.05 o
  -8   9  13      173.31      178.99     17.37 o
  -7   9  13       81.56       96.50     13.17 o
  -6   9  13      109.31      114.01     18.81 o
  -5   9  13      179.53      166.90     16.97 o
  -4   9  13      144.12      164.63     16.34 o
  -3   9  13      207.45      235.58     11.74 o
  -2   9  13       38.66       43.79      8.98 o
  -1   9  13      243.02      258.04     16.07 o
   0   9  13        0.61       -3.85     17.92 o
   1   9  13      123.66      122.34     10.27 o
   2   9  13        3.51        4.08     11.17 o
   3   9  13       33.51       38.78     11.82 o
   4   9  13       67.29       48.92     14.30 o
 -11  10  13        0.75       -0.65     13.75 o
 -10  10  13        1.83       -2.48     12.07 o
  -9  10  13        1.96       10.84     11.58 o
  -8  10  13       30.55       27.68     12.05 o
  -7  10  13       18.84       20.06     12.46 o
  -6  10  13        0.85       -0.01     11.62 o
  -5  10  13        8.10       12.23     15.40 o
  -4  10  13      105.23       89.16     14.88 o
  -3  10  13       39.74       27.17     10.99 o
  -2  10  13       10.86        7.49     17.88 o
  -1  10  13        0.28       -0.68     16.77 o
   0  10  13       55.93       82.67     20.20 o
   1  10  13       12.93       17.59     17.08 o
   2  10  13       22.68       30.81     12.39 o
   3  10  13       12.77       20.31     12.73 o
   4  10  13        5.03        9.43     13.67 o
 -10  11  13       74.59       78.07     14.67 o
  -9  11  13        5.23       12.20     13.15 o
  -8  11  13       78.95       85.88     15.13 o
  -7  11  13        3.51        7.42     11.55 o
  -6  11  13       37.37       44.83     12.39 o
  -5  11  13       34.08       32.00     14.51 o
  -4  11  13        2.81        4.42     10.78 o
  -3  11  13      161.68      161.06     13.32 o
  -2  11  13        1.87       17.33     18.27 o
  -1  11  13       69.33       80.41     21.62 o
   0  11  13        3.39       16.85     19.85 o
   1  11  13       32.89       40.81     17.70 o
   2  11  13        4.96        3.08     20.17 o
   3  11  13       45.48       46.16     22.64 o
  -9  12  13        0.38        1.94     13.62 o
  -8  12  13       32.22       30.23     14.50 o
  -7  12  13        2.65        9.34     13.40 o
  -6  12  13       53.00       71.81     13.79 o
  -5  12  13       43.93       26.30     17.31 o
  -4  12  13       27.16       35.49     12.31 o
  -3  12  13       23.57       32.64     21.45 o
  -2  12  13       28.43       29.58     19.85 o
   0  12  13       11.77       13.93     17.36 o
   1  12  13        1.80       -4.68     17.60 o
   2  12  13       18.62       21.16     17.76 o
  -8  13  13        1.51       22.33     20.57 o
  -7  13  13        8.56        6.71     21.82 o
  -6  13  13        0.65       -4.94     18.74 o
  -5  13  13        0.65       12.48     21.37 o
  -4  13  13        0.64        0.62     21.80 o
  -3  13  13        0.15       -3.64     19.30 o
  -2  13  13       24.03       25.89     21.13 o
   0  13  13        0.41       -0.55     22.96 o
  -5  14  13       48.24       49.37     14.17 o
  -4  14  13        8.92       18.18     21.59 o
  -3  14  13        8.05       -2.15     22.42 o
 -15   0  14        1.95        8.00     23.82 o
 -14   0  14       23.10       49.77     22.38 o
 -13   0  14      113.82       90.02     21.99 o
 -12   0  14        6.82       -3.30     20.35 o
 -11   0  14      438.16      418.23     23.07 o
 -10   0  14      145.44      145.57     11.76 o
  -9   0  14      346.94      380.08     13.54 o
  -8   0  14        2.35        3.43      6.76 o
  -7   0  14      588.50      584.05     17.30 o
  -6   0  14       98.93       91.19      8.50 o
  -5   0  14      151.19      148.41      8.12 o
  -4   0  14     2880.66     2863.51     24.14 o
  -3   0  14      243.89      230.75     15.82 o
  -2   0  14      519.20      479.91      8.84 o
  -1   0  14      442.91      427.89     10.46 o
   0   0  14      202.13      212.20      9.96 o
   1   0  14        6.37        7.49      8.65 o
   2   0  14      554.21      585.09     15.41 o
   3   0  14       58.93       53.66     10.56 o
   4   0  14      205.16      229.41     14.29 o
   5   0  14      123.72      113.59     12.91 o
   6   0  14      128.13      137.15     14.66 o
   7   0  14       29.90       30.19     13.10 o
 -14   1  14       16.30       14.83     16.31 o
 -13   1  14        2.04        1.78     22.08 o
 -12   1  14       34.30       28.25      9.77 o
 -11   1  14       13.06       14.21      7.24 o
 -10   1  14       73.13       78.18      7.58 o
  -9   1  14      178.09      163.99      7.18 o
  -8   1  14       76.17       72.84      5.28 o
  -7   1  14       16.61       16.24      5.28 o
  -6   1  14        9.30       10.33      4.89 o
  -5   1  14      306.42      299.24      8.29 o
  -4   1  14        7.44        7.02      5.17 o
  -3   1  14       26.75       34.50      9.35 o
  -2   1  14       22.02       21.21      4.94 o
  -1   1  14       34.72       34.42      3.95 o
   0   1  14        6.81        1.63      4.91 o
   1   1  14       98.06      104.31      7.83 o
   2   1  14      173.72      157.68      7.81 o
   3   1  14      203.41      208.39      9.26 o
   4   1  14        0.07       -1.80      9.03 o
   5   1  14      106.54       91.06      9.41 o
   6   1  14        2.28        5.39      9.12 o
   7   1  14        8.41       10.81     10.14 o
 -15   2  14       23.06       21.69     23.90 o
 -14   2  14        2.60       13.59     22.27 o
 -13   2  14      147.28      172.24     22.03 o
 -12   2  14       10.30       23.48     11.78 o
 -11   2  14      586.08      567.51     17.52 o
 -10   2  14        2.64        4.70      7.20 o
  -9   2  14      701.29      681.65     10.18 o
  -8   2  14        8.52       13.06      6.64 o
  -7   2  14      149.31      146.12      7.30 o
  -6   2  14        1.45       -1.36      5.87 o
  -5   2  14      152.22      153.87      6.68 o
  -4   2  14      371.35      329.82      7.94 o
  -3   2  14        4.51        7.66      9.21 o
  -2   2  14     1524.59     1491.07     15.24 o
  -1   2  14       36.53       24.15      4.89 o
   0   2  14      374.55      367.77      7.21 o
   1   2  14        0.84        3.71      6.82 o
   2   2  14      349.46      374.05     11.23 o
   3   2  14       12.36       18.53      8.42 o
   4   2  14      447.95      443.04     11.90 o
   5   2  14       11.99       10.85      8.43 o
   6   2  14       39.79       50.56      9.80 o
 -15   3  14       15.56        6.94     21.12 o
 -14   3  14        8.15        4.00     21.03 o
 -13   3  14       40.96       39.30     21.79 o
 -12   3  14       74.20       79.52     12.86 o
 -11   3  14       19.17       19.01     11.24 o
 -10   3  14      102.50       93.30      9.22 o
  -9   3  14        3.42        3.58      7.69 o
  -8   3  14      239.88      229.65      8.52 o
  -7   3  14      334.11      315.40      8.80 o
  -6   3  14     1007.58     1054.54     14.54 o
  -5   3  14     1419.24     1359.51     15.81 o
  -4   3  14     1722.08     1752.51     17.59 o
  -3   3  14      392.16      376.85     12.23 o
  -2   3  14     1928.98     1861.50     48.84 o
  -1   3  14      343.14      346.65      6.96 o
   0   3  14      603.27      636.74      8.55 o
   1   3  14     1069.71     1109.48     14.72 o
   2   3  14       13.96       16.12      7.69 o
   3   3  14      452.54      465.19     12.65 o
   4   3  14        2.17        3.02      8.35 o
   5   3  14       62.81       66.84      9.18 o
   6   3  14       19.66       29.11      8.75 o
 -14   4  14       21.75       30.82     19.72 o
 -13   4  14        0.19       -2.34     11.37 o
 -12   4  14        1.62        0.84     11.83 o
 -11   4  14       15.33        9.63     12.23 o
 -10   4  14       68.95       74.28     12.00 o
  -9   4  14        0.56        2.10      7.38 o
  -8   4  14       29.68       22.72      8.34 o
  -7   4  14      221.99      231.04     10.67 o
  -6   4  14      288.41      268.73     10.70 o
  -5   4  14      145.34      136.37      9.79 o
  -4   4  14      395.98      416.91     13.52 o
  -3   4  14      131.75      137.33     10.64 o
  -2   4  14      437.59      413.23      8.29 o
  -1   4  14      802.35      780.47      8.35 o
   0   4  14      170.37      162.98      6.62 o
   1   4  14      126.64      120.04      7.41 o
   2   4  14       37.19       25.92      6.95 o
   3   4  14       57.46       40.54     11.34 o
   4   4  14       14.02        8.51      9.97 o
   5   4  14       14.82       18.16      8.14 o
   6   4  14        8.83       15.05      8.92 o
 -14   5  14       75.07       64.89     21.61 o
 -13   5  14        1.01       -4.16     12.20 o
 -12   5  14      127.50      148.43     14.86 o
 -11   5  14        5.33        3.57     11.67 o
 -10   5  14      484.52      522.62     17.67 o
  -9   5  14        0.20        0.80     13.03 o
  -8   5  14      252.56      265.16     10.88 o
  -7   5  14       19.65       15.52     11.23 o
  -6   5  14        7.54        4.60     11.02 o
  -5   5  14      146.73      122.25     12.22 o
  -4   5  14        1.52        5.20     10.40 o
  -3   5  14      129.85      109.84      8.28 o
  -2   5  14        5.10        7.37      5.46 o
  -1   5  14      338.31      328.07      7.26 o
   0   5  14        0.91        5.30      6.36 o
   1   5  14      330.64      338.14     11.15 o
   2   5  14        0.67        4.28      8.10 o
   3   5  14      256.79      256.98     14.56 o
   4   5  14        2.25        8.49     18.00 o
   5   5  14       61.86       55.05     18.93 o
   6   5  14        5.42        9.47     10.38 o
 -14   6  14        1.32        3.54     23.31 o
 -13   6  14       16.66        7.85     13.70 o
 -12   6  14        1.30        9.37     12.30 o
 -11   6  14       24.67       29.66     11.91 o
 -10   6  14       15.74       16.93     15.50 o
  -9   6  14       36.92       41.81     16.28 o
  -8   6  14       29.41       28.71     17.54 o
  -7   6  14      167.65      166.18     14.15 o
  -6   6  14      263.78      270.47     14.75 o
  -5   6  14      244.54      235.71     13.59 o
  -4   6  14       21.77       14.98     10.15 o
  -3   6  14        9.60        9.55      5.92 o
  -2   6  14       42.24       43.80      5.74 o
  -1   6  14      137.45      129.43      6.54 o
   0   6  14      230.21      232.93     10.77 o
   1   6  14        7.28        8.56      8.26 o
   2   6  14       64.27       62.71     11.57 o
   3   6  14       50.13       41.56     11.58 o
   4   6  14       12.68       13.08     11.41 o
   5   6  14        1.77       -1.83     18.63 o
 -13   7  14        0.65        4.70     13.45 o
 -12   7  14        8.16       12.15     13.94 o
 -11   7  14        0.02        1.31     18.39 o
 -10   7  14        1.47        1.29     15.92 o
  -9   7  14       96.56       87.42     18.51 o
  -8   7  14      285.82      287.99     20.88 o
  -7   7  14      161.61      153.38     18.39 o
  -6   7  14      336.82      361.67     15.92 o
  -5   7  14        9.51        9.29     11.60 o
  -4   7  14        0.80        5.83     10.33 o
  -3   7  14      135.16      102.52      6.77 o
  -2   7  14        0.60        2.35      5.57 o
  -1   7  14       12.73       15.95      7.13 o
   0   7  14       19.84       20.49      8.92 o
   1   7  14      177.97      165.73     10.71 o
   2   7  14        1.36        2.49     14.50 o
   3   7  14        1.71        0.40     18.06 o
   4   7  14        0.39        5.28     12.45 o
   5   7  14       12.86       30.23     20.37 o
 -13   8  14       14.83       10.80     13.83 o
 -12   8  14        8.75        2.92     16.33 o
 -11   8  14       47.21       39.34     17.20 o
 -10   8  14        2.56        4.28     17.27 o
  -9   8  14      134.60      142.26     19.15 o
  -8   8  14       27.82       17.59     17.14 o
  -7   8  14      113.24      109.16     17.62 o
  -6   8  14       42.98       46.26     15.49 o
  -5   8  14       82.95       88.23     12.35 o
  -4   8  14      114.46      112.96     12.65 o
  -3   8  14      262.24      270.49     11.31 o
  -2   8  14      132.28      138.55      9.73 o
  -1   8  14       33.46       36.46     12.10 o
   0   8  14      168.31      160.62     13.20 o
   1   8  14        0.18       -0.84     17.21 o
   2   8  14      125.66      145.46     13.41 o
   3   8  14        0.05        7.31     11.54 o
   4   8  14       52.20       56.69     14.30 o
 -12   9  14        5.19        1.98     20.12 o
 -11   9  14        7.50       -1.60     16.91 o
 -10   9  14        9.32       17.43     11.85 o
  -9   9  14        5.23        0.08     12.25 o
  -8   9  14        1.73       -5.44     16.34 o
  -7   9  14       22.32       24.04     17.55 o
  -6   9  14       20.13       14.01     16.90 o
  -5   9  14       17.75       19.05     15.84 o
  -4   9  14       20.46       17.87     10.87 o
  -3   9  14        0.11       -0.79      8.72 o
  -2   9  14        0.58        3.55     12.47 o
  -1   9  14        9.84        7.79     11.99 o
   0   9  14       46.03       34.24     12.77 o
   1   9  14        0.00        6.79     17.22 o
   2   9  14        1.86        7.67     12.08 o
   3   9  14       12.35       22.02     20.43 o
   4   9  14        1.66        9.21     12.73 o
 -11  10  14       88.58       86.59     14.64 o
 -10  10  14        1.65        5.76     12.43 o
  -9  10  14       76.06       82.50     13.36 o
  -8  10  14       22.16       17.48     12.28 o
  -7  10  14      144.24      151.20     21.02 o
  -6  10  14      100.20      104.95     19.18 o
  -5  10  14      122.01      145.04     17.78 o
  -4  10  14      138.83      194.14     81.81 o
  -3  10  14       34.18       43.29     10.98 o
  -2  10  14       81.70       93.38     20.80 o
  -1  10  14       14.40       29.10     12.37 o
   0  10  14       86.84       84.42     14.63 o
   1  10  14        1.38       11.90     18.54 o
   2  10  14       99.15       95.88     13.24 o
   3  10  14        0.74        4.40     12.13 o
 -10  11  14       20.19       24.55     17.50 o
  -9  11  14        0.64        2.24     13.12 o
  -8  11  14       50.24       66.12     13.52 o
  -7  11  14        0.13       -5.34     17.41 o
  -6  11  14       41.25       43.32     16.84 o
  -5  11  14        0.16        4.48     15.87 o
  -4  11  14       25.42       18.75     12.34 o
  -3  11  14       34.71       26.05     21.07 o
  -2  11  14        9.10        5.35     20.33 o
  -1  11  14       17.60       51.59     21.13 o
   0  11  14        8.11        5.50     18.63 o
   1  11  14       16.00       26.67     18.32 o
   2  11  14        0.01        5.25     22.03 o
  -9  12  14       20.05       20.53     14.03 o
  -8  12  14        3.75        8.48     12.08 o
  -7  12  14       13.15       23.69     19.48 o
  -5  12  14       66.30       69.36     13.00 o
  -4  12  14        0.25       -1.97     10.50 o
  -3  12  14        6.83        0.66     21.40 o
  -2  12  14        8.65       23.81     20.88 o
  -1  12  14        1.49        1.40     18.91 o
   0  12  14        2.48       -4.68     18.66 o
   1  12  14        6.12       -4.48     19.25 o
  -7  13  14        4.91        6.67     19.06 o
  -6  13  14        4.82        9.08     17.92 o
  -5  13  14        7.25        0.40     12.93 o
  -4  13  14        3.57       13.24     22.45 o
  -3  13  14       12.33       13.49     20.01 o
  -2  13  14        0.15        5.34     21.44 o
  -1  13  14       44.78       59.93     21.57 o
 -15   1  15       14.64       -2.69     23.25 o
 -14   1  15       18.96       24.13     16.15 o
 -13   1  15       48.50       40.05     15.19 o
 -12   1  15      181.63      188.42     12.02 o
 -11   1  15        5.29       10.03      7.83 o
 -10   1  15      200.98      214.08      9.15 o
  -9   1  15       22.61       20.90      6.08 o
  -8   1  15      139.29      128.05      5.80 o
  -7   1  15        1.24        2.48      5.34 o
  -6   1  15      555.20      558.88      8.21 o
  -5   1  15        6.10        4.81      6.10 o
  -4   1  15      396.83      376.64     13.02 o
  -3   1  15      342.48      346.45     12.61 o
  -2   1  15      262.19      252.12      6.82 o
  -1   1  15      222.79      229.63      7.50 o
   0   1  15      203.10      213.14      7.66 o
   1   1  15      384.14      391.50     10.99 o
   2   1  15       34.09       36.50      7.36 o
   3   1  15      471.89      464.45     11.58 o
   4   1  15        0.38        2.22      8.05 o
   5   1  15      105.68      107.73      9.85 o
   6   1  15        4.34        0.89     10.03 o
 -15   2  15        3.55        4.61     23.84 o
 -14   2  15       14.41       23.80     22.18 o
 -13   2  15       38.65       58.83     21.63 o
 -12   2  15       13.81       22.96     11.64 o
 -11   2  15      227.67      225.37     11.44 o
 -10   2  15       16.53       23.54      8.74 o
  -9   2  15      198.59      204.26      8.74 o
  -8   2  15        0.42        0.88      7.87 o
  -7   2  15      230.07      239.31      8.39 o
  -6   2  15       21.52       20.27      6.09 o
  -5   2  15      135.43      131.85      6.74 o
  -4   2  15       11.20       15.07      9.60 o
  -3   2  15       39.99       28.78      9.89 o
  -2   2  15        2.68        2.09      5.45 o
  -1   2  15      242.00      226.15      6.43 o
   0   2  15       16.95       24.20      6.15 o
   1   2  15       96.97      115.71     11.28 o
   2   2  15      259.93      255.06     11.06 o
   3   2  15       11.86        8.72      7.92 o
   4   2  15       62.36       57.44      9.22 o
   5   2  15       14.29       17.89      8.95 o
   6   2  15       19.71       14.31      9.73 o
 -15   3  15        6.57       15.91     20.56 o
 -14   3  15       11.35       29.80     22.26 o
 -13   3  15       13.54       12.21     12.88 o
 -12   3  15       60.96       57.93     12.14 o
 -11   3  15       27.66       37.98     12.41 o
 -10   3  15      104.19      102.47      8.39 o
  -9   3  15       38.17       51.67      7.68 o
  -8   3  15       16.33       21.45      7.11 o
  -7   3  15        0.07        0.00      6.67 o
  -6   3  15      101.70       96.29      7.15 o
  -5   3  15       70.03       62.84      8.76 o
  -4   3  15     1241.87     1257.70     16.07 o
  -3   3  15       63.27       51.31     10.13 o
  -2   3  15      144.57      142.19      7.12 o
  -1   3  15        0.48        0.68      5.17 o
   0   3  15        7.52        5.89      6.23 o
   1   3  15       63.56       61.34     11.27 o
   2   3  15       67.89       75.10     11.07 o
   3   3  15       57.79       54.54     12.26 o
   4   3  15       11.67       10.97      7.88 o
   5   3  15       68.03       67.84      9.69 o
   6   3  15        0.04        4.85      8.86 o
 -14   4  15        7.60       -5.59     19.01 o
 -13   4  15       68.78       66.22     12.94 o
 -12   4  15        9.72        8.30     17.99 o
 -11   4  15      215.89      206.73     14.99 o
 -10   4  15        6.35        8.54      8.88 o
  -9   4  15     1051.67     1051.76     14.63 o
  -8   4  15       54.30       39.16      7.78 o
  -7   4  15      833.55      848.95     15.29 o
  -6   4  15        6.32       11.80      8.75 o
  -5   4  15        5.39       10.28      8.56 o
  -4   4  15      158.25      141.44     11.51 o
  -3   4  15       17.25       11.68      7.49 o
  -2   4  15      649.88      636.31      9.56 o
  -1   4  15       42.49       38.25      5.09 o
   0   4  15     1151.53     1175.23     12.43 o
   1   4  15       71.99       79.35      7.41 o
   2   4  15      337.49      334.06     11.63 o
   3   4  15        1.09       10.58     10.58 o
   4   4  15      163.23      417.95    222.55 o
   5   4  15        9.89        7.13     13.53 o
 -13   5  15        0.12       -4.00     12.21 o
 -12   5  15        5.96        1.07     12.91 o
 -11   5  15        1.23        8.09     18.61 o
 -10   5  15       10.47        8.52     12.88 o
  -9   5  15        4.17        2.78      9.19 o
  -8   5  15       41.60       38.46      9.61 o
  -7   5  15      136.58      114.27     12.98 o
  -6   5  15      180.10      149.63     12.94 o
  -5   5  15      989.71      962.78     18.91 o
  -4   5  15        1.84        9.77     10.46 o
  -3   5  15      372.43      352.86      9.12 o
  -2   5  15       29.31       34.89      5.92 o
  -1   5  15        5.04        2.88      6.11 o
   0   5  15       20.16       20.88      7.43 o
   1   5  15       76.13       64.34     10.89 o
   2   5  15       17.96       15.07      8.32 o
   3   5  15       21.93       24.54     17.69 o
   4   5  15       43.62       35.71     19.40 o
 -14   6  15       14.12       16.68     13.39 o
 -13   6  15       18.55       31.28     12.99 o
 -12   6  15        4.26        8.84     12.12 o
 -11   6  15       27.12       27.79     12.29 o
 -10   6  15        8.32       10.20     17.46 o
  -9   6  15       95.66      129.12     19.19 o
  -8   6  15      413.05      376.34     22.51 o
  -7   6  15       99.64      118.57     13.56 o
  -6   6  15      519.11      514.22     16.97 o
  -5   6  15       33.93       32.52     11.55 o
  -4   6  15       21.83       37.15     10.42 o
  -3   6  15       74.84       84.56      6.76 o
  -2   6  15       28.42       33.79      5.73 o
  -1   6  15       51.76       43.48      7.57 o
   0   6  15      208.62      200.46     10.42 o
   1   6  15       82.31       81.57      9.69 o
   2   6  15       90.84      101.30     12.44 o
   3   6  15       60.44       62.94     12.39 o
   4   6  15        8.88        3.46     19.99 o
   5   6  15        1.24        5.92     15.13 o
 -13   7  15        1.45        4.10     13.11 o
 -12   7  15       48.25       41.74     13.16 o
 -11   7  15       19.94        9.35     16.68 o
 -10   7  15       79.55       75.22     19.64 o
  -9   7  15       58.67       48.96     18.86 o
  -8   7  15      228.09      231.96     20.76 o
  -7   7  15       71.26       57.45     13.06 o
  -6   7  15      116.37      127.13     13.55 o
  -5   7  15       33.55       20.34     11.21 o
  -4   7  15       58.93       62.08      8.08 o
  -3   7  15        2.96        3.45      5.59 o
  -2   7  15      158.55      171.46      7.38 o
  -1   7  15      205.87      213.21      9.15 o
   0   7  15      151.01      124.06     11.13 o
   1   7  15      284.30      292.47     12.20 o
   2   7  15       33.70       26.96     12.37 o
   3   7  15       71.19       76.63     13.03 o
   4   7  15        2.95       -3.02     18.89 o
 -13   8  15        1.04        3.12     21.58 o
 -12   8  15        0.16       14.17     16.77 o
 -11   8  15        8.73       -0.97     18.40 o
 -10   8  15       20.31       17.26     19.17 o
  -9   8  15       33.17       33.53     18.18 o
  -8   8  15        0.09        2.03     15.23 o
  -7   8  15       53.18       48.16     16.13 o
  -6   8  15       45.72       58.39     13.21 o
  -5   8  15        0.15       -4.58     12.25 o
  -4   8  15       54.27       70.20     12.66 o
  -3   8  15        4.41        2.81      8.92 o
  -2   8  15      105.89      114.22     14.28 o
  -1   8  15       38.34       32.50     12.19 o
   0   8  15       69.78      742.38   1240.75 o
   1   8  15       10.42       12.28      8.92 o
   2   8  15       45.61       52.04     12.06 o
   3   8  15        3.05        4.86     11.93 o
   4   8  15        0.32       -1.13     12.09 o
 -12   9  15       38.39       51.14     20.37 o
 -11   9  15       14.05       16.34     18.58 o
 -10   9  15      174.89      232.61     24.80 o
  -9   9  15        0.12       -3.81     18.75 o
  -8   9  15      192.22      205.38     22.11 o
  -7   9  15        6.62       20.63     17.22 o
  -6   9  15      174.14      162.07     18.13 o
  -5   9  15        0.42       10.84     13.83 o
  -4   9  15      110.37      119.43     13.61 o
  -3   9  15       57.78       65.46      9.98 o
  -2   9  15      158.33      150.85     15.64 o
  -1   9  15       23.35       22.44     12.73 o
   0   9  15       37.37       38.51     12.45 o
   1   9  15       79.90      116.35     18.47 o
   2   9  15        9.51        2.90     12.16 o
   3   9  15      209.71      205.05     16.69 o
 -11  10  15       12.47       27.57     18.60 o
 -10  10  15       23.98       11.64     21.29 o
  -9  10  15        0.06       10.18     19.61 o
  -8  10  15        0.24       -4.05     18.97 o
  -7  10  15        8.57        7.00     17.71 o
  -6  10  15       19.29        8.23     16.48 o
  -5  10  15       51.78       49.77     16.73 o
  -4  10  15        2.43        4.58     11.16 o
  -3  10  15       51.14       58.23     20.81 o
  -2  10  15        2.18        2.97     13.13 o
  -1  10  15        9.35       12.01     14.42 o
   0  10  15       20.25       19.92     12.69 o
   2  10  15       39.25       39.85     18.76 o
 -10  11  15       33.51       34.24     21.11 o
  -9  11  15        7.01       -0.06     19.91 o
  -8  11  15       12.41       25.08     16.99 o
  -6  11  15       13.85       22.38     15.27 o
  -5  11  15       20.01        6.70     16.40 o
  -4  11  15       80.68       76.37     12.96 o
  -3  11  15       21.23       18.59     21.21 o
  -2  11  15       38.13       41.08     21.21 o
  -1  11  15       44.43       50.53     20.11 o
   0  11  15       35.94       32.08     18.97 o
   1  11  15       51.79       54.67     22.02 o
  -9  12  15       26.42       20.48     19.75 o
  -8  12  15       13.64       24.00     20.37 o
  -7  12  15        9.69       28.58     16.99 o
  -6  12  15        0.24       -4.67     17.28 o
  -5  12  15        9.98       25.19     11.83 o
  -4  12  15        0.81       16.90     19.88 o
  -3  12  15        1.62        1.91     20.29 o
  -2  12  15       24.95       27.00     22.67 o
   0  12  15       11.70       22.61     20.31 o
  -6  13  15        0.12        8.58     12.94 o
  -5  13  15        3.32        3.75     12.36 o
  -4  13  15        0.01        1.26     22.58 o
  -3  13  15       32.39       30.92     20.55 o
  -2  13  15        0.59       26.55     23.31 o
 -15   0  16        0.08       15.44     23.08 o
 -14   0  16       50.74       58.07     24.54 o
 -13   0  16       78.24       54.16     21.40 o
 -12   0  16       37.21       54.33     12.21 o
 -11   0  16      194.35      200.31     13.36 o
 -10   0  16       16.40       18.79     10.49 o
  -9   0  16       29.20       30.64      7.42 o
  -8   0  16        1.32        4.40      8.01 o
  -7   0  16      387.46      386.21     12.64 o
  -6   0  16       50.50       37.41      8.46 o
  -5   0  16     1527.34     1671.68     31.61 o
  -4   0  16       12.97       12.72     14.37 o
  -3   0  16      365.00      400.90     19.44 o
  -2   0  16       20.59       17.62      9.59 o
  -1   0  16      444.44      437.28     11.92 o
   0   0  16      338.50      362.11     15.29 o
   1   0  16      125.15      135.37     10.83 o
   2   0  16      309.95      308.86     14.40 o
   3   0  16        6.41        6.12     11.21 o
   4   0  16      103.60      107.56     20.34 o
   5   0  16        0.62        5.60     17.83 o
 -15   1  16        1.50       28.48     21.38 o
 -14   1  16        6.79        7.16     16.29 o
 -13   1  16        4.27        8.06     14.40 o
 -12   1  16       43.45       35.59     10.41 o
 -11   1  16        1.40        6.59      7.47 o
 -10   1  16      205.60      180.33      9.13 o
  -9   1  16        0.46       -0.69      5.98 o
  -8   1  16       26.39       31.44      5.14 o
  -7   1  16       56.77       59.73      5.86 o
  -6   1  16        8.95        8.08      6.11 o
  -5   1  16      209.15      189.30     12.19 o
  -4   1  16        0.50       -3.83      9.99 o
  -3   1  16       16.01       16.71     10.09 o
  -2   1  16        0.24        0.96      8.06 o
  -1   1  16       42.42       35.92      6.44 o
   0   1  16      227.78      212.71      8.40 o
   1   1  16        0.76        7.94     11.14 o
   2   1  16      176.71      165.60      8.87 o
   3   1  16       37.69       37.46      7.90 o
   4   1  16       47.79       48.14      8.93 o
   5   1  16        1.76        7.96      8.47 o
 -15   2  16        6.99       26.74     24.24 o
 -14   2  16        1.18        4.52     19.03 o
 -13   2  16       58.88       43.73     12.05 o
 -12   2  16       14.04       16.88     11.58 o
 -11   2  16      440.21      422.64     13.23 o
 -10   2  16        0.35        0.21      7.37 o
  -9   2  16      657.80      664.40     11.85 o
  -8   2  16       14.48       15.84      6.96 o
  -7   2  16        3.94        3.01      6.50 o
  -6   2  16      124.60      120.02      7.21 o
  -5   2  16       63.53       44.49      8.72 o
  -4   2  16      331.08      347.94     13.61 o
  -3   2  16       34.29       37.98      8.52 o
  -2   2  16      277.93      290.16      8.21 o
  -1   2  16       27.05       24.76      6.03 o
   0   2  16        8.11        1.18      7.79 o
   1   2  16      115.70      123.94     12.49 o
   2   2  16       10.32       23.76     10.60 o
   3   2  16       57.53       44.45      9.80 o
   4   2  16       87.26       98.88     10.81 o
   5   2  16        2.01        5.08     16.83 o
 -14   3  16        0.45       14.32     22.95 o
 -13   3  16       72.71       72.76     12.56 o
 -12   3  16        2.71        9.18     11.35 o
 -11   3  16       88.09       87.94      9.90 o
 -10   3  16        0.69        0.24      8.97 o
  -9   3  16      242.28      233.23      9.47 o
  -8   3  16      187.71      202.15      8.57 o
  -7   3  16       20.21       19.44      6.80 o
  -6   3  16      489.32      521.92     10.10 o
  -5   3  16      191.19      202.64     10.47 o
  -4   3  16      128.65      148.29      9.76 o
  -3   3  16      124.96      121.68      7.68 o
  -2   3  16      518.83      523.89      9.96 o
  -1   3  16      381.68      384.07      7.78 o
   0   3  16      789.12      814.80     16.53 o
   1   3  16      318.98      306.66     15.44 o
   2   3  16      130.29      125.21     12.22 o
   3   3  16       24.51       23.86     11.57 o
   4   3  16        3.43       -1.08      9.22 o
   5   3  16       44.98       47.92     10.95 o
 -14   4  16       12.59       21.60     21.87 o
 -13   4  16        8.11        7.66     13.54 o
 -12   4  16       13.12       -0.16     13.24 o
 -11   4  16       55.38       53.78     12.07 o
 -10   4  16       13.82       18.92      8.10 o
  -9   4  16      122.85      120.39      9.02 o
  -8   4  16        2.21        1.67      8.83 o
  -7   4  16      106.87      102.85      9.48 o
  -6   4  16       47.89       43.39      9.00 o
  -5   4  16       62.31       56.72      9.06 o
  -4   4  16       98.50      101.60     11.07 o
  -3   4  16      162.98      155.85      7.76 o
  -2   4  16       13.76       13.33      5.98 o
  -1   4  16      119.23      108.82      5.75 o
   0   4  16       44.31       25.24      6.08 o
   1   4  16        1.58        1.79     10.94 o
   2   4  16       38.53       32.09     10.81 o
   3   4  16        1.39        3.77     15.73 o
   4   4  16       34.28       18.61     19.68 o
   5   4  16        1.35        0.52     12.34 o
 -14   5  16       25.73       28.20     13.44 o
 -13   5  16        5.45        6.76     17.62 o
 -12   5  16      103.57       98.63     14.62 o
 -11   5  16       78.93       97.57     13.07 o
 -10   5  16      417.47      434.32     13.44 o
  -9   5  16       20.87       22.53      8.33 o
  -8   5  16      968.49     1017.12     17.01 o
  -7   5  16        0.84       -1.03     12.33 o
  -6   5  16      633.27      683.71     18.02 o
  -5   5  16        8.36        6.65     10.94 o
  -4   5  16      574.29      606.21     16.10 o
  -3   5  16        0.71       -0.42      6.24 o
  -2   5  16      394.95      406.98      8.96 o
  -1   5  16       88.54       91.66      8.30 o
   0   5  16      182.83      184.04     10.42 o
   1   5  16      225.78      234.24     11.10 o
   2   5  16      201.52      198.65     21.24 o
   3   5  16       76.41       74.66     18.38 o
   4   5  16        0.42       -1.40     17.32 o
   5   5  16       46.45       36.71     13.57 o
 -14   6  16        4.14       38.75     22.69 o
 -13   6  16       20.42       13.34     12.62 o
 -12   6  16        6.41        7.31     12.21 o
 -11   6  16        8.70        3.88     12.54 o
 -10   6  16       15.02       10.29     16.81 o
  -9   6  16       39.72       39.02     18.85 o
  -8   6  16       46.37       47.06     13.08 o
  -7   6  16       52.36       60.59     12.95 o
  -6   6  16        0.23        3.69     12.14 o
  -5   6  16      146.77      122.61     11.98 o
  -4   6  16       38.20       24.06     11.01 o
  -3   6  16       36.75       29.29      6.02 o
  -2   6  16        0.45        1.38      6.06 o
  -1   6  16       13.77       13.58      7.48 o
   0   6  16      146.78      156.49     10.48 o
   1   6  16       48.02       55.67      9.35 o
   2   6  16       79.77       95.72     12.36 o
   3   6  16       35.60       32.58     18.17 o
   4   6  16        6.05       21.78     16.86 o
 -13   7  16        3.95       12.04     19.05 o
 -12   7  16       12.18       26.94     13.44 o
 -11   7  16        0.54        3.13     12.88 o
 -10   7  16       86.09       79.80     18.22 o
  -9   7  16       60.66       50.51     18.19 o
  -8   7  16      177.27      181.13     19.75 o
  -7   7  16        6.56        7.82     12.33 o
  -6   7  16       57.67       71.80     11.88 o
  -5   7  16        2.60        5.87     11.32 o
  -4   7  16        3.23        4.33      6.26 o
  -3   7  16       51.26       48.57      6.49 o
  -2   7  16       57.15       77.45      8.05 o
  -1   7  16      292.07      298.71     10.44 o
   0   7  16       51.34       49.52     11.64 o
   1   7  16      225.40      213.04     12.32 o
   2   7  16        5.66        9.60     11.78 o
   3   7  16      104.01       81.26     18.56 o
   4   7  16        7.17       11.67     18.95 o
 -13   8  16        0.88        5.50     14.77 o
 -12   8  16       20.96       25.72     13.84 o
 -11   8  16       39.02       43.22     21.30 o
 -10   8  16       25.27       31.45     18.05 o
  -9   8  16       66.05       83.17     20.17 o
  -8   8  16       35.54       43.29     16.14 o
  -7   8  16      101.85       87.33     17.57 o
  -6   8  16       33.64       27.80     12.80 o
  -5   8  16      483.18      517.78     18.28 o
  -4   8  16       32.39       28.71     11.43 o
  -3   8  16      332.06      343.81     12.63 o
  -2   8  16        0.55        2.30     12.47 o
  -1   8  16       71.90       73.64     12.56 o
   0   8  16       29.12       24.49     11.51 o
   1   8  16       29.27       24.18     12.05 o
   2   8  16      123.37      127.98     14.41 o
   3   8  16       22.13       28.53     20.19 o
 -12   9  16        9.58       31.62     19.30 o
 -11   9  16        0.01        6.41     18.17 o
 -10   9  16       11.92        3.30     19.43 o
  -9   9  16        6.68        7.59     16.23 o
  -8   9  16        0.89       16.54     18.87 o
  -6   9  16       46.45       48.17     15.87 o
  -5   9  16        6.30        5.84     12.42 o
  -4   9  16       35.89       36.16     10.40 o
  -3   9  16       23.78       22.49     12.72 o
  -1   9  16        0.08       -1.63     16.52 o
   0   9  16        0.32        6.57     12.52 o
   1   9  16        4.23       -1.87     18.69 o
   2   9  16        2.63       -1.20     19.13 o
 -11  10  16       13.19       10.27     18.65 o
 -10  10  16        9.20       19.22     19.88 o
  -9  10  16       24.64       28.60     18.20 o
  -8  10  16        7.70        9.56     18.84 o
  -7  10  16       17.47       23.17     18.13 o
  -6  10  16        0.78       -1.14     13.94 o
  -5  10  16       18.01       25.85     14.28 o
  -4  10  16       35.32       31.49     11.40 o
  -3  10  16       21.61       28.16     14.15 o
  -2  10  16       47.98       45.31     15.15 o
  -1  10  16       68.85       81.81     14.41 o
   0  10  16       20.93       29.45     14.40 o
   1  10  16       58.09       53.03     18.49 o
   2  10  16       27.99       31.23     22.67 o
 -10  11  16       71.95       70.13     20.00 o
  -8  11  16       48.62       32.29     20.68 o
  -7  11  16        1.18        3.80     18.50 o
  -6  11  16       19.10       11.26     15.16 o
  -5  11  16        3.67        1.65     11.45 o
  -4  11  16       22.27       22.74     20.00 o
  -3  11  16       14.43       -2.87     19.09 o
  -1  11  16       14.23       18.33     19.49 o
   0  11  16        1.89       -3.54     20.76 o
  -8  12  16        0.23        2.33     16.54 o
  -7  12  16       32.01       18.75     15.91 o
  -6  12  16       19.48       19.14     18.56 o
  -5  12  16       55.92       53.84     13.90 o
  -3  12  16       30.63       21.71     19.19 o
  -2  12  16       10.40       13.65     21.00 o
  -1  12  16        0.76       22.37     22.60 o
 -15   1  17       22.57       13.97     20.07 o
 -14   1  17        4.37       13.54     13.71 o
 -13   1  17      103.61      104.36     15.79 o
 -12   1  17       58.09       55.52      9.04 o
 -11   1  17      141.91      131.41      8.94 o
 -10   1  17      147.98      147.92      8.99 o
  -9   1  17      111.40      100.34      6.21 o
  -8   1  17      142.28      146.51      6.95 o
  -7   1  17       10.06       18.94      6.31 o
  -6   1  17      493.82      486.14     15.74 o
  -5   1  17       76.50       69.81     12.01 o
  -4   1  17      983.37     1024.55     21.40 o
  -3   1  17      128.39      110.52      7.86 o
  -2   1  17      296.59      304.19      9.81 o
  -1   1  17      352.05      327.95      8.93 o
   0   1  17      182.64      179.06      9.37 o
   1   1  17      331.30      333.60     11.71 o
   2   1  17      156.00      165.22     11.24 o
   3   1  17      146.89      160.90     11.34 o
   4   1  17       49.24       39.60     11.06 o
   5   1  17       35.81       38.02     10.91 o
 -15   2  17        0.56       -1.50     23.63 o
 -14   2  17        2.78        5.58     21.79 o
 -13   2  17       17.79       23.19     12.64 o
 -12   2  17        0.36        5.26     11.35 o
 -11   2  17       69.64       66.66     10.08 o
 -10   2  17        3.13        3.79      7.43 o
  -9   2  17      185.36      175.98      8.80 o
  -8   2  17       84.61       90.15      7.62 o
  -7   2  17      431.70      441.00      9.89 o
  -6   2  17       22.00       33.22      8.86 o
  -5   2  17      606.29      616.82     15.63 o
  -4   2  17       78.92       69.89     11.67 o
  -3   2  17       75.48       85.58      7.75 o
  -2   2  17       47.00       37.82      8.53 o
  -1   2  17       66.76       78.77      6.95 o
   0   2  17       31.59       31.61      8.30 o
   1   2  17      158.62      160.19     18.14 o
   2   2  17       37.35       41.72      8.96 o
   3   2  17       16.36       11.50      9.16 o
   4   2  17       38.82       37.49     10.82 o
   5   2  17       11.72       11.23     10.40 o
 -14   3  17        0.01       12.83     20.47 o
 -13   3  17       15.88        6.39     12.44 o
 -12   3  17       13.22        8.04     11.19 o
 -11   3  17       32.10       33.36      9.59 o
 -10   3  17       84.95       80.19      8.49 o
  -9   3  17       68.21       53.70      8.50 o
  -8   3  17      431.97      422.42     10.33 o
  -7   3  17       16.46       16.85      6.95 o
  -6   3  17      670.82      661.01     14.09 o
  -5   3  17      322.04      316.93     19.54 o
  -4   3  17      125.94      120.38      9.70 o
  -3   3  17        2.01       -0.51      6.78 o
  -2   3  17       20.34       27.41      6.65 o
  -1   3  17       22.24       27.54      6.57 o
   0   3  17        2.61        0.10     10.94 o
   1   3  17       10.40        5.43     11.19 o
   2   3  17       30.68       25.60     12.03 o
   3   3  17        2.92        5.59     10.13 o
   4   3  17        1.66        1.75     11.29 o
 -14   4  17        9.71        8.81     22.65 o
 -13   4  17        8.82       13.80     12.59 o
 -12   4  17       34.67       55.06     13.45 o
 -11   4  17       28.93       30.54     12.22 o
 -10   4  17      394.67      385.67     11.58 o
  -9   4  17       63.85       69.96      8.80 o
  -8   4  17      711.50      725.09     14.65 o
  -7   4  17       56.09       68.23      7.72 o
  -6   4  17      212.05      209.96     11.07 o
  -5   4  17       27.22       17.94     10.52 o
  -4   4  17       45.72       40.38     10.18 o
  -3   4  17      327.13      340.20      9.34 o
  -2   4  17       81.34       82.41      6.80 o
  -1   4  17     1215.74     1219.19     23.13 o
   0   4  17       58.33       68.23     11.50 o
   1   4  17      447.28      759.13   1284.88 o
   2   4  17       63.29       65.99     11.77 o
   3   4  17      116.51       98.23     19.77 o
   4   4  17        8.01       20.80     13.03 o
 -14   5  17        0.85        4.19     15.73 o
 -13   5  17        7.46        2.57     13.95 o
 -12   5  17        4.18        6.86     12.51 o
 -11   5  17        5.44        7.94     12.14 o
 -10   5  17        0.23       -1.12      8.33 o
  -9   5  17       17.81       14.60      8.58 o
  -8   5  17       44.42       39.96     10.24 o
  -7   5  17       84.25       72.62     12.48 o
  -6   5  17       63.45       61.87     12.05 o
  -5   5  17       89.32       88.51     11.95 o
  -4   5  17       40.02       39.77     11.08 o
  -3   5  17       26.46       25.63      6.04 o
  -2   5  17       23.95       18.55      6.30 o
  -1   5  17       14.88       15.69      7.43 o
   0   5  17        0.50        7.25     10.07 o
   1   5  17        1.27       -3.46     18.35 o
   2   5  17        0.24        2.71     18.30 o
   3   5  17        0.54       -2.38     20.00 o
   4   5  17        4.30       -3.40     18.97 o
 -13   6  17        3.79        0.80     12.38 o
 -12   6  17       13.75       15.23     12.52 o
 -11   6  17       13.89       10.18     12.95 o
 -10   6  17        8.92       16.18     12.38 o
  -9   6  17       51.89       63.87     13.69 o
  -8   6  17        0.21        5.16     15.21 o
  -7   6  17       64.33       89.39     13.57 o
  -6   6  17        0.61        5.91     11.26 o
  -5   6  17       62.41       66.56     12.11 o
  -4   6  17        0.19        1.36      6.44 o
  -3   6  17      103.23      113.00      7.25 o
  -2   6  17       20.33       19.35      7.76 o
  -1   6  17      175.44      174.00      9.23 o
   0   6  17        3.51        5.33      8.58 o
   1   6  17       53.69       68.90     12.41 o
   3   6  17        1.20       -1.57     19.36 o
 -13   7  17        0.71        9.90     13.33 o
 -12   7  17       22.19       16.42     12.35 o
 -11   7  17       23.85       25.31     13.41 o
 -10   7  17       73.99       60.31     21.31 o
  -9   7  17       91.13       89.10     18.79 o
  -8   7  17       97.37       82.89     14.34 o
  -7   7  17       15.26       12.56     12.67 o
  -6   7  17       49.47       64.93     12.86 o
  -5   7  17        5.27        5.96     11.24 o
  -4   7  17      123.75      125.03      8.09 o
  -3   7  17       35.93       28.80      6.55 o
  -2   7  17      350.64      326.49     10.43 o
  -1   7  17       20.27       19.30      9.08 o
   0   7  17       87.85       90.74     12.53 o
   1   7  17       18.01       10.96     12.30 o
   2   7  17       12.72        1.94     19.68 o
   3   7  17       13.42        5.30     20.49 o
 -12   8  17        0.29        4.36     14.44 o
 -11   8  17       17.51       -3.60     19.84 o
  -9   8  17        0.92        6.18     16.24 o
  -8   8  17       21.93       25.24     17.01 o
  -7   8  17       28.39       16.45     13.43 o
  -6   8  17        4.96        3.22     11.83 o
  -5   8  17       25.00       16.18     12.39 o
  -4   8  17       18.35       24.56      9.29 o
  -3   8  17       19.58       36.37      9.22 o
  -2   8  17       10.94       21.16     12.37 o
  -1   8  17       65.90       75.07     12.86 o
   0   8  17        3.33       11.40     11.60 o
   1   8  17       28.86       24.38     12.07 o
   2   8  17        3.50       -1.17     11.60 o
 -12   9  17        3.08       15.22     17.80 o
 -11   9  17       25.88       20.78     22.11 o
 -10   9  17       84.67      112.60     22.44 o
  -9   9  17       33.17       31.09     20.62 o
  -8   9  17       82.94       95.77     20.75 o
  -7   9  17       50.58       53.17     18.66 o
  -6   9  17       42.18       58.12     14.20 o
  -5   9  17        1.12        0.91     12.63 o
  -4   9  17      104.94      118.33     11.38 o
  -3   9  17       10.12        9.96     12.55 o
  -2   9  17       17.54       16.29     14.15 o
  -1   9  17        6.29       11.09     12.81 o
   0   9  17       52.90       55.99     14.02 o
   1   9  17        2.07       -1.37     15.93 o
   2   9  17       40.81       40.71     13.79 o
 -11  10  17        0.07        6.52     21.12 o
 -10  10  17        1.18        7.81     18.71 o
  -9  10  17       16.44        6.23     21.08 o
  -8  10  17        0.02        8.90     16.80 o
  -7  10  17       17.87       15.72     18.25 o
  -6  10  17        0.26       -4.21     14.96 o
  -5  10  17       21.91        8.12     16.68 o
  -4  10  17        2.97       -0.12     10.87 o
  -3  10  17        0.72        5.99     14.76 o
  -2  10  17       58.73       56.63     18.08 o
  -1  10  17        0.52        8.49     14.79 o
   0  10  17       22.23        2.12     17.94 o
   1  10  17        5.73        9.90     20.24 o
  -9  11  17        7.23       13.80     20.83 o
  -8  11  17        9.11        9.33     19.09 o
  -7  11  17        3.75       13.55     18.66 o
  -6  11  17       78.94       62.12     17.08 o
  -5  11  17        7.37        7.49     16.40 o
  -4  11  17       64.04       71.02     23.09 o
  -3  11  17        0.15       11.06     22.30 o
  -2  11  17       42.75       55.36     23.28 o
  -1  11  17        6.35       11.95     21.47 o
  -8  12  17        0.42        2.76     18.22 o
  -7  12  17        6.22       12.67     16.47 o
  -6  12  17        0.30        8.12     14.49 o
  -5  12  17       17.85       38.76     14.41 o
  -4  12  17       24.78       41.26     21.48 o
  -3  12  17       47.84       59.80     24.16 o
  -2  12  17        9.08       23.48     19.74 o
 -15   0  18        2.75       -4.41     19.11 o
 -13   0  18       10.09        6.46     17.62 o
 -12   0  18        4.87       12.70     11.80 o
 -11   0  18       46.96       57.38     11.79 o
 -10   0  18       80.06       88.28     11.84 o
  -9   0  18      432.41      422.29     11.72 o
  -8   0  18      799.66      774.47     13.69 o
  -7   0  18      634.21      676.18     25.58 o
  -6   0  18      761.64      732.44     26.21 o
  -5   0  18      199.23      269.64     20.47 o
  -4   0  18      182.08      184.64     18.90 o
  -3   0  18      518.70      532.91     16.19 o
  -2   0  18       27.63       30.95     10.63 o
  -1   0  18      262.68      292.41     14.64 o
   0   0  18      116.55      100.08     16.66 o
   1   0  18        6.83        1.62     15.66 o
   2   0  18       98.51       96.37     19.38 o
   3   0  18        0.48       -5.71     18.32 o
   4   0  18      104.31      110.34     18.27 o
 -15   1  18        8.95        6.05     24.80 o
 -14   1  18        0.58       21.94     22.90 o
 -13   1  18       13.92        8.79     10.81 o
 -12   1  18        0.80        7.37      8.33 o
 -11   1  18       16.23       20.86      7.94 o
 -10   1  18        0.11        3.12      7.45 o
  -9   1  18        1.83        8.04      5.52 o
  -8   1  18       70.73       57.00      7.38 o
  -7   1  18       12.95        5.19      8.55 o
  -6   1  18       53.34       41.14     12.10 o
  -5   1  18      530.73      512.86     27.21 o
  -4   1  18      242.67      250.32     13.85 o
  -3   1  18      113.98      103.39      8.57 o
  -2   1  18      165.76      159.51      9.21 o
  -1   1  18       71.93       60.41      7.30 o
   0   1  18       37.56       40.38      8.52 o
   1   1  18       14.59        6.40     10.62 o
   2   1  18       16.63       14.28     11.20 o
   3   1  18        0.31        6.35     11.11 o
   4   1  18        3.44        1.45     10.45 o
 -14   2  18       19.08       20.41     20.79 o
 -13   2  18        3.59       13.92     12.50 o
 -12   2  18      148.37      140.64     10.95 o
 -11   2  18       33.40       22.07      9.58 o
 -10   2  18      199.34      197.26      9.34 o
  -9   2  18       23.24       22.16      7.39 o
  -8   2  18       17.44       21.50      7.31 o
  -7   2  18        6.92       18.43      8.94 o
  -6   2  18        3.27        7.32      8.85 o
  -5   2  18      565.96      581.21     13.95 o
  -4   2  18       23.32       22.92     10.98 o
  -3   2  18      765.04      764.83     12.69 o
  -2   2  18      100.27       94.97      9.50 o
  -1   2  18      277.73      266.55      8.75 o
   0   2  18        0.50        3.68      9.94 o
   1   2  18      144.50      127.58     13.05 o
   2   2  18        3.08        4.52      8.24 o
   3   2  18       78.56       82.42      9.92 o
   4   2  18        0.69        7.61     10.98 o
 -14   3  18        0.83       27.96     21.77 o
 -13   3  18       35.44       31.08     12.92 o
 -12   3  18        0.99        8.70     10.89 o
 -11   3  18      107.72      100.54     10.41 o
 -10   3  18        2.97        1.53      7.90 o
  -9   3  18      486.28      477.99     11.64 o
  -8   3  18      145.72      147.22      8.83 o
  -7   3  18      300.85      314.30     11.99 o
  -6   3  18      264.22      267.68     13.26 o
  -5   3  18       21.94       30.10      9.07 o
  -4   3  18       40.36       56.59      9.28 o
  -3   3  18       19.32       19.25      7.49 o
  -2   3  18      308.21      310.63     11.56 o
  -1   3  18        3.34       -0.19      7.52 o
   0   3  18      226.59      224.28     13.14 o
   1   3  18       27.91       29.68     11.29 o
   2   3  18        7.74        7.54     11.52 o
   3   3  18       18.03       18.54      9.19 o
   4   3  18        6.08        9.68     10.80 o
 -14   4  18        3.19       13.95     12.90 o
 -13   4  18        3.71       11.37     13.65 o
 -12   4  18       15.59       12.63     12.65 o
 -11   4  18       18.46        8.92      9.37 o
 -10   4  18       76.80       79.67      9.44 o
  -9   4  18       55.39       44.89      9.01 o
  -8   4  18       62.47       52.17      8.41 o
  -7   4  18       54.68       63.56     10.12 o
  -6   4  18       59.46       44.58      9.62 o
  -5   4  18        1.54        3.32     10.84 o
  -4   4  18      128.24      118.84      9.66 o
  -3   4  18      122.74      122.46      7.36 o
  -2   4  18        3.97        3.78      7.41 o
  -1   4  18       89.32       66.25     10.34 o
   0   4  18        3.27        0.07     11.88 o
   1   4  18        0.49       -0.18     11.20 o
   2   4  18        1.06       -5.66     19.26 o
   3   4  18        9.15       19.36     19.94 o
 -14   5  18        0.06        4.93     13.21 o
 -13   5  18        4.49       17.68     14.02 o
 -12   5  18       14.12       14.96     13.18 o
 -11   5  18       11.74       16.16     12.27 o
 -10   5  18      113.07      121.86      9.72 o
  -9   5  18       11.95       14.06      8.28 o
  -8   5  18      178.16      174.01     10.79 o
  -7   5  18        5.61        4.84     12.61 o
  -6   5  18      405.33      411.86     15.85 o
  -5   5  18       17.11       23.12     10.82 o
  -4   5  18      266.59      285.25      9.99 o
  -3   5  18       46.86       45.98      6.79 o
  -2   5  18      202.54      205.98      8.17 o
  -1   5  18        8.42        8.60      9.57 o
   0   5  18      190.84      178.74     14.28 o
   1   5  18        4.74        6.45     11.21 o
   2   5  18       43.13       41.35     17.05 o
   3   5  18       17.92        9.69     16.07 o
 -13   6  18       15.48        6.55     13.11 o
 -12   6  18       10.85       13.77     13.60 o
 -11   6  18       27.69       32.07     12.30 o
 -10   6  18      182.39      158.94     14.04 o
  -9   6  18       12.69       30.77     13.50 o
  -8   6  18      171.03      179.51     14.70 o
  -7   6  18       66.82       67.18     13.45 o
  -6   6  18        2.72        4.97     11.51 o
  -5   6  18       67.61       66.82     12.18 o
  -4   6  18        0.95        6.87      7.41 o
  -3   6  18       28.96       29.90      6.91 o
  -2   6  18       45.01       38.64      7.64 o
  -1   6  18       78.59       80.83      8.78 o
   0   6  18       77.54       77.04     12.63 o
   1   6  18        2.66        0.23     11.67 o
   2   6  18       38.19       31.09     18.43 o
   3   6  18       17.94       25.45     18.97 o
 -13   7  18        9.88       17.05     13.59 o
 -12   7  18       13.71       15.22     13.26 o
 -11   7  18       21.98       22.78     12.61 o
 -10   7  18       10.00        6.34     16.43 o
  -9   7  18      102.52      100.58     21.21 o
  -8   7  18       77.73       79.05     15.02 o
  -7   7  18       48.50       63.78     13.24 o
  -6   7  18      117.08      130.85     14.03 o
  -5   7  18       33.27       31.57     12.34 o
  -4   7  18      173.61      177.60      8.32 o
  -3   7  18        0.10        0.74      6.84 o
  -2   7  18       66.81       74.80      8.88 o
  -1   7  18       14.68       22.41     11.71 o
   0   7  18       47.71       32.51     11.83 o
   1   7  18       51.90       43.55     20.31 o
   2   7  18       34.28       29.52     18.12 o
 -12   8  18       24.14       27.12     16.06 o
 -11   8  18        8.01        8.31     17.50 o
 -10   8  18        2.73        8.42     18.34 o
  -9   8  18       35.04       32.66     20.02 o
  -8   8  18       15.39       13.91     18.78 o
  -7   8  18      117.41      123.64     14.69 o
  -6   8  18      188.86      179.14     15.72 o
  -5   8  18      183.17      190.08     14.68 o
  -4   8  18       60.89       50.70     10.62 o
  -3   8  18       87.23       86.79     14.43 o
  -2   8  18       10.62       16.67     12.37 o
  -1   8  18       25.08       27.94     13.51 o
   0   8  18       14.65       22.12     12.27 o
   1   8  18      122.09      129.40     19.79 o
 -11   9  18        2.06       -1.46     22.23 o
 -10   9  18        6.04        8.20     20.11 o
  -9   9  18        8.43        9.68     18.18 o
  -8   9  18        3.84        0.29     17.36 o
  -7   9  18        0.04       17.69     18.82 o
  -6   9  18       38.84       41.00     14.95 o
  -5   9  18        2.38        4.53     11.76 o
  -4   9  18        0.82        2.47     11.83 o
  -3   9  18        5.07       13.37     13.81 o
  -2   9  18        3.24       -1.47     13.29 o
  -1   9  18        1.45        1.21     12.79 o
   0   9  18        1.99        8.25     14.91 o
   1   9  18       11.82       26.30     18.66 o
 -10  10  18       46.17       45.78     22.00 o
  -9  10  18        0.16       -3.69     16.87 o
  -8  10  18       20.80       20.66     16.83 o
  -7  10  18       25.82       25.36     18.37 o
  -6  10  18        6.73       14.72     16.15 o
  -5  10  18       88.91      110.59     14.08 o
  -4  10  18        3.07       -0.22     15.41 o
  -3  10  18       96.17      104.00     17.10 o
  -2  10  18        5.36        9.34     20.23 o
  -1  10  18       57.97       54.46     13.57 o
  -8  11  18       34.21       36.73     16.38 o
  -7  11  18       11.67       11.37     19.42 o
  -6  11  18       28.28       47.41     17.53 o
  -5  11  18       13.79       19.10     14.10 o
  -4  11  18       54.82       28.34     21.64 o
  -3  11  18        0.27       -1.69     17.47 o
  -2  11  18       12.21       11.62     17.79 o
  -6  12  18       13.98       15.44     14.28 o
  -5  12  18       46.29       56.76     21.33 o
 -14   1  19        3.00       -1.65     19.90 o
 -13   1  19       53.20       49.65     13.03 o
 -12   1  19        7.42        4.09      8.53 o
 -11   1  19      137.43      139.47      9.35 o
 -10   1  19        0.09        1.46      6.77 o
  -9   1  19       92.68       89.62      7.19 o
  -8   1  19      131.05      129.18     10.24 o
  -7   1  19      109.77      122.53     10.53 o
  -6   1  19      287.66      309.63     15.16 o
  -5   1  19      228.51      223.38     14.51 o
  -4   1  19      329.98      348.81     12.02 o
  -3   1  19       14.75       20.33      8.06 o
  -2   1  19      411.63      412.42     13.34 o
  -1   1  19       54.64       54.49      7.56 o
   0   1  19      174.35      190.90     22.84 o
   1   1  19       33.14       36.07     12.65 o
   2   1  19       50.52       58.41     11.79 o
   3   1  19        0.17        0.55     11.02 o
 -14   2  19        0.19       13.39     21.71 o
 -13   2  19        0.06       -0.22     20.15 o
 -12   2  19        1.75        4.02     11.07 o
 -11   2  19        3.04        3.70      9.26 o
 -10   2  19       24.22       30.38      8.20 o
  -9   2  19       49.58       44.75      8.12 o
  -8   2  19      396.41      404.24     15.65 o
  -7   2  19      151.20      145.48     10.87 o
  -6   2  19      615.95      619.75     19.98 o
  -5   2  19        0.87        3.91     10.88 o
  -4   2  19       47.35       50.15      8.08 o
  -3   2  19       47.43       56.83      9.44 o
  -2   2  19       30.12       32.28      9.75 o
  -1   2  19      173.62      182.22      9.67 o
   0   2  19       23.99      338.32    192.19 o
   1   2  19       40.75       28.33     11.68 o
   2   2  19        0.52        2.28     14.44 o
   3   2  19       10.58       13.94     11.68 o
 -14   3  19        1.67        4.71     12.63 o
 -13   3  19        1.34        5.35     12.87 o
 -12   3  19        0.08        9.43     10.96 o
 -11   3  19        5.85       12.63      9.33 o
 -10   3  19      121.19       97.67      9.24 o
  -9   3  19       21.38       24.67      8.38 o
  -8   3  19       84.44       80.59     10.14 o
  -7   3  19       77.03       84.57     10.31 o
  -6   3  19       21.66       24.38      9.99 o
  -5   3  19      167.20      179.11     11.34 o
  -4   3  19       13.39       17.12      7.37 o
  -3   3  19        8.22        6.19      7.85 o
  -2   3  19        5.11        5.46     10.73 o
  -1   3  19       49.37       42.38      8.10 o
   0   3  19        9.05       10.83     10.57 o
   1   3  19        2.25        0.81     10.73 o
   2   3  19       16.84       14.75      9.55 o
   3   3  19       12.92        2.82     12.24 o
 -14   4  19       15.05       25.21     13.19 o
 -13   4  19        0.05       -2.96     17.13 o
 -12   4  19       68.86       60.84     13.26 o
 -11   4  19        3.98        1.54      8.35 o
 -10   4  19      358.88      358.47     11.49 o
  -9   4  19        7.09        3.32      7.82 o
  -8   4  19      319.48      323.98     13.57 o
  -7   4  19      104.12      121.51     11.45 o
  -6   4  19        1.23        3.77      9.71 o
  -5   4  19      944.00      968.26     21.14 o
  -4   4  19       28.41       31.41      7.75 o
  -3   4  19      596.23      586.38     12.46 o
  -2   4  19       10.14        4.31      7.37 o
  -1   4  19      221.09      223.82     12.33 o
   0   4  19        0.92        4.13     11.11 o
   1   4  19       70.14       70.69     12.47 o
   2   4  19        2.29       -4.75     15.35 o
   3   4  19       17.64       27.14     13.48 o
 -14   5  19        1.16       -0.47     22.30 o
 -13   5  19       10.45       11.60     18.12 o
 -12   5  19       10.72        1.75     12.89 o
 -11   5  19       10.95       17.13      9.62 o
 -10   5  19       34.97       18.79      8.96 o
  -9   5  19       61.73       64.41      8.75 o
  -8   5  19       26.99       14.15     13.17 o
  -7   5  19       26.93       22.77     12.40 o
  -6   5  19       11.62       17.42     11.25 o
  -5   5  19        9.91        3.42     11.25 o
  -4   5  19        1.15        1.73     10.06 o
  -3   5  19       20.96       16.62      6.77 o
  -2   5  19        0.27        0.74      9.11 o
  -1   5  19        0.78        1.99      9.38 o
   0   5  19        3.59        3.10     10.73 o
   1   5  19        2.80        9.15     10.87 o
   2   5  19        4.45        3.98     19.71 o
 -13   6  19        0.10       -2.37     18.89 o
 -12   6  19       43.29       52.16     14.89 o
 -11   6  19        5.69        5.15     12.11 o
 -10   6  19       59.94       48.48     11.16 o
  -9   6  19       30.39       36.04     10.13 o
  -8   6  19      232.90      244.38     16.10 o
  -7   6  19       75.08       66.12     14.74 o
  -6   6  19      150.74      147.51     19.55 o
  -5   6  19      195.78      190.07     11.06 o
  -4   6  19        7.14        2.78      6.71 o
  -3   6  19      207.94      210.07      8.68 o
  -2   6  19        0.04       -0.25      7.80 o
  -1   6  19       42.81       43.59     12.82 o
   0   6  19        1.75        9.86     14.60 o
   1   6  19        2.08        7.78     19.34 o
   2   6  19       49.70       80.89     21.03 o
 -13   7  19        0.26        4.61     14.11 o
 -12   7  19        6.64       -0.28     19.99 o
 -11   7  19        6.91        3.94     12.42 o
 -10   7  19        1.88       -1.98     12.37 o
  -9   7  19       70.54       81.62     15.20 o
  -8   7  19        0.17        3.95     13.74 o
  -7   7  19       85.01       78.65     14.64 o
  -6   7  19       23.87       23.77     13.38 o
  -5   7  19       54.47       40.27     10.15 o
  -4   7  19      260.31      264.16     10.57 o
  -3   7  19       32.68       43.07      9.76 o
  -2   7  19      242.61      285.78     12.61 o
  -1   7  19        4.62        9.43     11.29 o
   0   7  19       88.32       77.95     17.18 o
   1   7  19        4.98        9.45     19.83 o
 -12   8  19        6.10        8.43     15.44 o
 -11   8  19       10.31        4.33     14.43 o
 -10   8  19       21.67       34.77     20.56 o
  -9   8  19       20.87        9.51     19.45 o
  -8   8  19       29.07       33.95     15.24 o
  -7   8  19       28.57       28.98     14.02 o
  -6   8  19        4.80        8.42     13.30 o
  -5   8  19      104.52      103.47     14.52 o
  -4   8  19        4.35        4.59     10.10 o
  -3   8  19      170.50      182.51     15.97 o
  -2   8  19        8.63        1.96     13.23 o
  -1   8  19       79.30       89.90     17.26 o
   0   8  19        0.02        8.12     17.77 o
 -11   9  19       35.56       57.34     17.63 o
 -10   9  19        5.70        6.20     19.38 o
  -9   9  19       11.12       25.28     18.28 o
  -8   9  19       19.77       33.17     16.76 o
  -7   9  19       25.55       29.05     15.58 o
  -6   9  19       95.50       99.28     15.49 o
  -5   9  19       35.42       58.45     11.50 o
  -4   9  19      122.33      112.54     15.57 o
  -3   9  19       11.74       18.90     13.83 o
  -2   9  19       16.15       25.74     13.55 o
  -1   9  19       10.41        7.55     12.53 o
   0   9  19        0.68       -1.75     17.94 o
 -10  10  19       13.96       16.49     17.30 o
  -9  10  19        2.41        8.08     19.97 o
  -8  10  19        2.47        4.25     19.04 o
  -7  10  19        4.94        8.60     17.15 o
  -6  10  19       15.50       26.25     18.06 o
  -4  10  19        0.04        0.75     14.42 o
  -3  10  19       28.16       37.40     14.71 o
  -2  10  19        2.44       -2.61     22.70 o
  -1  10  19        1.89        9.16     15.00 o
  -8  11  19        0.38       15.34     17.59 o
  -7  11  19       41.83       47.05     19.76 o
  -6  11  19        0.31        6.38     13.41 o
  -5  11  19       23.37       17.86     20.67 o
  -4  11  19        3.74       -4.48     21.02 o
 -14   0  20        1.22       -1.65     20.65 o
 -13   0  20        8.53       14.89     12.14 o
 -12   0  20        0.90       -3.39     16.04 o
 -11   0  20        0.20        2.78     11.14 o
 -10   0  20      407.70      391.35     15.96 o
  -9   0  20      123.98      126.61     12.76 o
  -8   0  20      892.22      907.05     20.55 o
  -7   0  20      381.25      330.86     23.92 o
  -6   0  20      842.11      849.09     30.42 o
  -5   0  20      197.91      198.43     21.40 o
  -4   0  20      468.49      457.67     34.50 o
  -3   0  20      684.19      673.75     30.54 o
  -2   0  20        0.23       10.04     11.65 o
  -1   0  20      718.72      688.27     19.67 o
   0   0  20      118.58       87.98     19.34 o
   1   0  20       94.09       84.38     20.36 o
   2   0  20       71.75       78.53     18.51 o
   3   0  20      119.95      155.70     23.29 o
 -14   1  20        3.25       -1.30     19.70 o
 -13   1  20       33.88       35.30     10.66 o
 -12   1  20       11.40       19.84      9.82 o
 -11   1  20       18.72       14.91      9.92 o
 -10   1  20       56.85       50.71      8.17 o
  -9   1  20       16.57       13.09      7.65 o
  -8   1  20       14.89       18.76      9.35 o
  -7   1  20        2.32        0.59     15.35 o
  -6   1  20      113.79      107.17     13.61 o
  -5   1  20       94.77      109.21     13.71 o
  -4   1  20        4.21        0.77     11.61 o
  -3   1  20        3.02        3.55      7.99 o
  -2   1  20        2.29        7.06      9.14 o
  -1   1  20        5.63        2.70      8.01 o
   0   1  20        5.84        3.48     11.68 o
   1   1  20       10.66        9.51     11.49 o
   2   1  20        3.46       -5.11     14.53 o
   3   1  20        7.73        6.36     11.95 o
 -14   2  20       24.18        6.40     13.82 o
 -13   2  20       16.33        4.65     13.29 o
 -12   2  20      166.28      159.40     11.56 o
 -11   2  20        0.05       -2.55      9.35 o
 -10   2  20      165.55      173.90      9.48 o
  -9   2  20       21.86       22.73      9.33 o
  -8   2  20       30.27       28.24     10.12 o
  -7   2  20       23.10       30.05      9.93 o
  -6   2  20        6.98       21.93     10.04 o
  -5   2  20      262.74      279.51     16.66 o
  -4   2  20        9.73       14.09      8.12 o
  -3   2  20      207.67      192.08     11.09 o
  -2   2  20        3.96        8.37      9.43 o
  -1   2  20       22.78       20.06      8.56 o
   0   2  20        0.51        7.55     17.42 o
   1   2  20       36.30       34.51     12.93 o
   2   2  20        1.75        0.54     11.12 o
 -14   3  20        0.10        4.94     15.34 o
 -13   3  20        0.27        4.53     17.17 o
 -12   3  20        1.83       -5.37     16.10 o
 -11   3  20       15.06       16.51      9.48 o
 -10   3  20       20.16       22.25      8.15 o
  -9   3  20      264.14      273.34     12.39 o
  -8   3  20        5.28        8.93     12.96 o
  -7   3  20      244.98      249.90     12.68 o
  -6   3  20       92.90       90.94     10.55 o
  -5   3  20      154.71      155.80     11.40 o
  -4   3  20      151.58      155.16      9.35 o
  -3   3  20      212.88      217.10      9.98 o
  -2   3  20      118.87      117.70      9.33 o
  -1   3  20        6.01        8.94     12.59 o
   0   3  20       10.75        6.79     18.46 o
   1   3  20       27.49       33.04     20.00 o
 -14   4  20        0.80        1.79     13.37 o
 -13   4  20        0.47        7.50     12.08 o
 -12   4  20        0.22        2.72     12.70 o
 -11   4  20        6.10       18.23      9.55 o
 -10   4  20        0.41       -0.13      9.80 o
  -9   4  20        0.80        3.89     12.06 o
  -8   4  20        7.79       10.28     10.24 o
  -7   4  20        3.18        0.47     10.16 o
  -6   4  20       13.43       23.11     11.57 o
  -5   4  20        7.92        8.64     11.15 o
  -4   4  20       40.01       34.67      7.90 o
  -3   4  20       15.44       13.58      8.22 o
  -2   4  20       33.71       34.52      9.91 o
  -1   4  20        1.74        4.70     12.57 o
   0   4  20        4.70        0.96     12.76 o
   1   4  20       11.46        5.68     11.79 o
   2   4  20        2.94        2.88     19.78 o
 -13   5  20       35.23       46.13     13.82 o
 -12   5  20        7.79       12.45     12.27 o
 -11   5  20       42.37       43.10      9.48 o
 -10   5  20        1.44       -2.47      9.90 o
  -9   5  20      101.22       90.20     15.29 o
  -8   5  20        3.93        0.86     12.66 o
  -7   5  20      378.19      395.20     17.02 o
  -6   5  20       33.04       32.70     12.38 o
  -5   5  20       79.49       88.93     10.21 o
  -4   5  20      329.93      334.65      9.41 o
  -3   5  20        6.99        8.25      7.97 o
  -2   5  20      123.39      124.92     11.47 o
  -1   5  20       19.43       15.79     13.39 o
   0   5  20       78.64       88.79     13.16 o
   1   5  20        1.70        0.53     12.70 o
   2   5  20       37.59       34.51     17.31 o
 -13   6  20        1.37       -3.65     17.96 o
 -12   6  20        0.11        1.34     14.21 o
 -11   6  20        0.00        4.28     12.50 o
 -10   6  20        3.63        5.16      9.76 o
  -9   6  20       28.11       19.75     12.79 o
  -8   6  20       56.80       50.60     15.54 o
  -7   6  20       47.82       42.01     14.55 o
  -6   6  20       73.64       73.08     13.68 o
  -5   6  20       12.79        1.93      8.17 o
  -4   6  20       97.68      104.26      7.97 o
  -3   6  20        2.47        1.47      7.61 o
  -2   6  20        2.35        6.83      9.39 o
  -1   6  20        5.27        4.83     18.12 o
   0   6  20       28.90       19.78     16.90 o
   1   6  20       35.19       30.58     19.45 o
 -12   7  20        0.85       -3.66     14.30 o
 -11   7  20        2.63       13.58     16.56 o
 -10   7  20        3.90       -1.38     16.52 o
  -9   7  20       11.58       11.87     13.09 o
  -8   7  20       29.39       20.93     14.34 o
  -7   7  20       52.52       66.14     14.65 o
  -6   7  20      288.24      271.04     17.48 o
  -5   7  20      116.66      127.45     11.58 o
  -4   7  20       58.57       64.57      8.63 o
  -3   7  20       10.59       13.24     10.25 o
  -2   7  20       22.50       34.20     13.03 o
  -1   7  20        0.01        4.90     16.41 o
   0   7  20        8.12        3.77     16.54 o
 -12   8  20       21.60       33.74     14.84 o
 -11   8  20        0.36       -2.88     19.64 o
 -10   8  20       37.92       37.54     19.40 o
  -9   8  20        0.12        3.41     16.52 o
  -8   8  20      113.18      120.34     17.05 o
  -7   8  20        0.20        5.26     16.45 o
  -6   8  20      244.81      243.29     17.51 o
  -5   8  20        9.99        8.50     10.83 o
  -4   8  20       15.24       14.81     15.13 o
  -3   8  20       48.35       49.81     13.69 o
  -1   8  20       27.57       25.14     13.31 o
 -11   9  20        0.16        9.33     20.78 o
 -10   9  20        0.10        4.28     21.23 o
  -9   9  20        5.06       21.17     20.29 o
  -7   9  20        9.14       19.79     15.55 o
  -6   9  20        6.13        5.51     13.65 o
  -5   9  20        5.08        4.85     11.25 o
  -4   9  20        6.04       14.15     13.77 o
  -3   9  20        2.30       -0.72     15.39 o
  -2   9  20       17.20       31.05     13.02 o
  -1   9  20        0.32        7.22     13.43 o
  -9  10  20        0.02       -3.16     20.03 o
  -8  10  20       10.09       17.82     19.95 o
  -7  10  20       26.20       20.89     18.00 o
  -6  10  20        5.80        7.19     12.83 o
  -5  10  20       44.39       55.24     16.64 o
  -4  10  20       11.03        9.65     14.91 o
  -3  10  20       22.94       22.06     13.68 o
 -14   1  21       17.15        6.04     13.41 o
 -13   1  21        8.95        4.45     12.21 o
 -12   1  21       68.60       77.90     10.53 o
 -11   1  21       84.64       89.84     10.82 o
 -10   1  21       12.25       19.44      9.45 o
  -9   1  21      283.41      260.26     10.38 o
  -8   1  21       21.68       21.04     10.41 o
  -7   1  21      324.82      330.51     12.96 o
  -6   1  21       27.06       37.69     14.06 o
  -5   1  21      489.03      493.29     19.21 o
  -4   1  21       35.29       36.57      8.70 o
  -3   1  21      153.67      155.13      9.86 o
  -2   1  21      138.03      118.72     10.90 o
  -1   1  21        0.25        7.58     14.22 o
   0   1  21       86.43       84.03     12.89 o
   1   1  21        0.06        4.34     11.41 o
   2   1  21        9.69        6.59     12.77 o
 -14   2  21        0.51        3.14     14.94 o
 -13   2  21        0.76       11.04     20.02 o
 -12   2  21        0.20       -3.34     11.68 o
 -11   2  21        5.77        4.63      9.99 o
 -10   2  21       38.24       24.47     10.01 o
  -9   2  21        0.86        5.96      9.61 o
  -8   2  21       67.59       64.29     10.31 o
  -7   2  21        2.48        1.39      9.99 o
  -6   2  21        2.56        9.84      9.84 o
  -5   2  21       78.40       65.11      9.81 o
  -4   2  21       28.56       30.87      8.62 o
  -3   2  21       16.05      433.96    230.03 o
  -2   2  21        4.01        9.30      9.76 o
  -1   2  21        0.69       -1.44     12.67 o
   0   2  21        7.38       -1.02     11.41 o
   1   2  21        0.53       13.74     11.44 o
   2   2  21       21.01       16.23     11.29 o
 -14   3  21        9.56       10.64     14.69 o
 -13   3  21        1.57        3.67     12.12 o
 -12   3  21        0.93       10.42     11.98 o
 -11   3  21       30.76       24.03      9.56 o
 -10   3  21       11.80       17.19     10.16 o
  -9   3  21       42.64       35.59      9.87 o
  -8   3  21       19.45       18.25      9.57 o
  -7   3  21       77.21       69.93     10.64 o
  -6   3  21        6.34        3.35      9.73 o
  -5   3  21        0.96        3.26      9.77 o
  -4   3  21        7.64       12.00      8.06 o
  -3   3  21        4.63        1.50      7.85 o
  -2   3  21       26.99       31.78      9.67 o
  -1   3  21        0.64        3.74     10.29 o
   0   3  21        7.24        7.38     12.60 o
   1   3  21        5.23        9.92     10.70 o
 -13   4  21        7.17       15.79     12.35 o
 -12   4  21       14.83       15.26     10.17 o
 -11   4  21       22.18       16.51      8.26 o
 -10   4  21       20.25       25.76     10.56 o
  -9   4  21        8.31       13.50      9.65 o
  -8   4  21      139.71      162.39     12.47 o
  -7   4  21        1.64        0.94      9.79 o
  -6   4  21      389.92      411.75     17.45 o
  -5   4  21        7.47        7.19      7.63 o
  -4   4  21      161.92      171.10      9.51 o
  -3   4  21       78.42       77.72      9.15 o
  -2   4  21       64.77       69.74     11.08 o
  -1   4  21       43.09       43.62     13.26 o
   0   4  21        3.71        5.22     11.81 o
   1   4  21       49.48       60.79     18.96 o
 -13   5  21        6.44       -3.68     13.30 o
 -12   5  21        6.52        1.74     11.33 o
 -11   5  21       24.82       16.24     10.93 o
 -10   5  21       11.38        8.02     10.18 o
  -9   5  21       52.14       38.78     12.98 o
  -8   5  21        0.42        4.69     16.95 o
  -7   5  21       15.74       11.46     12.60 o
  -6   5  21        2.54       10.11     13.30 o
  -5   5  21       19.87       16.67      8.20 o
  -4   5  21       51.47       49.66      8.75 o
  -3   5  21        4.44        8.00      9.40 o
  -2   5  21        4.40        7.54     10.08 o
  -1   5  21       29.00       44.72     17.77 o
   0   5  21       31.17       33.17     18.08 o
   1   5  21        4.01        1.89     20.70 o
 -13   6  21        0.69        5.99     12.33 o
 -12   6  21       61.69       55.70     14.93 o
 -11   6  21        4.35        8.61     12.76 o
 -10   6  21       62.04       74.04     15.88 o
  -9   6  21        0.54       -0.11     13.63 o
  -8   6  21      155.72      156.62     22.37 o
  -7   6  21       34.47       24.91     18.06 o
  -6   6  21      249.99      249.19     16.08 o
  -5   6  21      186.20      186.03     10.11 o
  -4   6  21       88.88      103.54      7.89 o
  -3   6  21       20.46       12.49      9.68 o
  -2   6  21       15.60       16.76     10.36 o
 -12   7  21       15.56        6.45     13.40 o
 -11   7  21        5.22       -0.70     18.69 o
 -10   7  21       37.37       26.08     19.54 o
  -9   7  21        7.41       15.76     23.81 o
  -8   7  21        4.21        4.06     23.49 o
  -7   7  21       63.91       51.24     14.78 o
  -6   7  21       27.04       31.58     10.32 o
  -5   7  21      126.01      140.63     10.06 o
  -4   7  21      121.59      117.46     11.91 o
  -3   7  21       20.85       23.73     13.62 o
  -2   7  21      128.75      113.96     23.56 o
  -1   7  21        0.33        4.11     17.03 o
   0   7  21       64.48       60.87     19.61 o
 -11   8  21        7.40       12.81     17.37 o
 -10   8  21        8.26        0.24     20.57 o
  -9   8  21       13.76       17.44     15.55 o
  -8   8  21        4.99       12.35     13.75 o
  -7   8  21        1.87        1.25     13.56 o
  -6   8  21       12.82       25.20     14.77 o
  -5   8  21       96.72       91.11     12.26 o
  -4   8  21        2.17        7.16     14.17 o
  -3   8  21       65.26       72.81     14.87 o
  -1   8  21       34.23       30.27     20.99 o
 -10   9  21        6.96        9.66     18.41 o
  -9   9  21       40.06       32.47     19.07 o
  -8   9  21        3.71       -1.82     15.29 o
  -7   9  21       80.55      102.69     17.25 o
  -6   9  21       15.97       20.80     13.94 o
  -5   9  21       81.18       73.58     16.85 o
  -4   9  21        0.15        0.38     12.58 o
  -3   9  21        9.04       16.54     14.26 o
  -8  10  21        6.30        6.36     18.65 o
  -7  10  21        6.40        2.93     16.56 o
  -6  10  21        2.24        3.85     11.50 o
  -5  10  21        1.43       -2.60     21.66 o
  -4  10  21       18.99       14.31     16.39 o
 -14   0  22        8.73        2.17     12.92 o
 -13   0  22       19.23        4.19     13.32 o
 -12   0  22        3.89       10.92     18.34 o
 -11   0  22       54.39       60.61     18.57 o
 -10   0  22      115.52      112.33     12.16 o
  -9   0  22        6.47       10.63     11.85 o
  -8   0  22      159.45      130.11     14.22 o
  -7   0  22       17.08        8.30     18.83 o
  -6   0  22       44.18       57.40     20.18 o
  -5   0  22        1.03       11.04     11.78 o
  -4   0  22      459.74      488.43     24.67 o
  -3   0  22       74.88       56.01     13.26 o
  -2   0  22      137.66      111.51     22.47 o
  -1   0  22       81.59       89.20     19.27 o
   0   0  22       12.89       15.84     18.34 o
   1   0  22       62.77       87.15     19.26 o
 -14   1  22        0.32       -1.10     13.04 o
 -13   1  22       26.90       34.07     10.66 o
 -12   1  22        1.06        5.42     12.45 o
 -11   1  22       11.20       16.97     13.11 o
 -10   1  22        4.80        5.02     12.62 o
  -9   1  22        8.40        8.60      8.36 o
  -8   1  22        1.18        7.35     10.32 o
  -7   1  22       43.95       53.80     10.36 o
  -6   1  22        1.97       10.04     13.48 o
  -5   1  22        9.16        8.61      8.56 o
  -4   1  22       13.23       14.76      8.21 o
  -3   1  22        2.57        2.32      9.23 o
  -2   1  22        0.05        6.84     10.12 o
  -1   1  22        7.50       13.50     14.35 o
   0   1  22        7.13       20.27     12.87 o
   1   1  22       23.05       18.58     12.56 o
 -14   2  22       11.41       -1.42     13.18 o
 -13   2  22       17.36       20.40     10.65 o
 -12   2  22       64.84       59.40     13.58 o
 -11   2  22        1.78       16.20     13.09 o
 -10   2  22      106.26      100.86     11.81 o
  -9   2  22        3.06        6.69      9.42 o
  -8   2  22      103.63      114.47     11.77 o
  -7   2  22        4.41       11.75      9.32 o
  -6   2  22      102.07      112.02     11.41 o
  -5   2  22        1.25        7.83      7.24 o
  -4   2  22        2.55        8.34     12.00 o
  -3   2  22       61.08       60.56     11.01 o
  -2   2  22       13.32       17.24     11.81 o
  -1   2  22       96.71      114.48     16.98 o
   0   2  22       46.60       46.85     18.46 o
   1   2  22       19.33       16.05     11.57 o
 -13   3  22        0.14        7.20     12.23 o
 -12   3  22       18.34       12.53     12.84 o
 -11   3  22        6.10       14.36     12.29 o
 -10   3  22        9.07        4.73     12.20 o
  -9   3  22       68.52       70.55     11.31 o
  -8   3  22        0.05        2.19     12.53 o
  -7   3  22      168.69      166.23     12.20 o
  -6   3  22       12.02       17.58     10.83 o
  -5   3  22      244.37      247.49     10.61 o
  -4   3  22        4.54        1.68      8.09 o
  -3   3  22      121.52      128.22     10.14 o
  -2   3  22        9.30        8.84     10.01 o
  -1   3  22       16.37       16.74     17.65 o
   0   3  22        5.89       -0.39     11.87 o
 -13   4  22        1.20       14.79     13.03 o
 -12   4  22        0.24        4.84     12.94 o
 -11   4  22        2.64        8.94     10.52 o
 -10   4  22       11.29       10.39     10.52 o
  -9   4  22        3.38       13.06     10.33 o
  -8   4  22        0.78       -0.97     11.19 o
  -7   4  22        9.14        8.54     18.59 o
  -6   4  22        0.03        1.78     12.06 o
  -5   4  22        4.34       -1.98      9.45 o
  -4   4  22       29.97       30.75      8.43 o
  -3   4  22        0.34       -0.76     15.77 o
  -2   4  22       18.17       19.36     10.15 o
  -1   4  22        1.72        1.98     16.40 o
 -13   5  22       31.44       31.86     14.01 o
 -12   5  22        4.07        2.66     18.31 o
 -11   5  22       39.64       35.10     11.78 o
 -10   5  22        8.65       17.26     14.13 o
  -9   5  22        8.74       10.23     17.85 o
  -8   5  22       13.64       29.53     14.39 o
  -7   5  22       77.09       67.73     14.73 o
  -6   5  22       58.42       53.59     14.11 o
  -5   5  22      103.50       93.31      9.75 o
  -4   5  22       41.79       39.23      9.02 o
  -3   5  22        5.01       19.57     10.12 o
  -2   5  22        0.60        5.36     10.85 o
  -1   5  22        6.03       -1.65     18.25 o
   0   5  22       14.34       12.51     18.47 o
 -11   6  22        2.64        5.84     14.62 o
 -10   6  22       15.17       14.51     13.23 o
  -9   6  22        1.03       11.82     18.92 o
  -8   6  22       87.54       71.48     14.82 o
  -7   6  22        0.72        8.57     15.91 o
  -6   6  22      274.88      269.24     11.86 o
  -5   6  22       36.39       30.50      9.35 o
  -4   6  22       65.86       72.09     10.22 o
  -3   6  22        5.83        6.46     10.49 o
  -2   6  22        0.26       14.16     12.54 o
  -1   6  22       38.29       21.70     19.35 o
 -11   7  22        2.36        8.49     18.83 o
 -10   7  22        2.52       10.52     22.07 o
  -9   7  22       43.11       38.94     14.56 o
  -8   7  22        0.37       10.56     23.54 o
  -7   7  22      123.73      130.25     16.03 o
  -6   7  22        3.93       16.94     24.29 o
  -5   7  22       50.03       64.73     11.24 o
  -3   7  22        9.19        8.51     18.76 o
  -2   7  22        2.32        2.76     20.98 o
 -10   8  22       18.72       17.83     18.11 o
  -9   8  22        8.31       13.69     19.45 o
  -8   8  22       44.54       61.54     26.55 o
  -7   8  22       11.68       14.74     15.50 o
  -6   8  22       43.67       44.51     15.83 o
  -5   8  22       20.42       25.05     10.66 o
  -4   8  22       68.17       61.38     15.19 o
  -3   8  22        0.60        4.78     22.29 o
  -9   9  22        4.01       16.47     19.70 o
  -8   9  22        0.79       -2.19     19.20 o
  -7   9  22       13.70       32.72     15.40 o
  -6   9  22        0.45        7.43     11.77 o
  -5   9  22        4.66        3.28     13.83 o
  -4   9  22        0.08       15.99     23.58 o
 -13   1  23        2.96       14.78     19.11 o
 -12   1  23       47.37       48.58     17.34 o
 -11   1  23       40.73       39.64     13.02 o
 -10   1  23       19.56       18.07      9.69 o
  -9   1  23      126.91      128.42      9.70 o
  -8   1  23        0.12        2.02      9.57 o
  -7   1  23      132.83      122.76     11.17 o
  -6   1  23       23.17       14.42     12.95 o
  -5   1  23       93.19       95.44      9.66 o
  -4   1  23        0.11        4.32      8.42 o
  -3   1  23      130.20      135.39     11.95 o
  -2   1  23       59.75       50.18     15.86 o
   0   1  23       52.09       40.71     17.04 o
 -13   2  23        5.33        5.62     13.72 o
 -12   2  23        1.64        1.28     12.28 o
 -11   2  23        1.79        2.15     16.69 o
 -10   2  23        1.19        7.42     10.23 o
  -9   2  23        0.06        1.99     12.76 o
  -8   2  23        7.25        8.21      9.55 o
  -7   2  23        3.20        4.78     10.13 o
  -6   2  23       50.24       47.94     10.86 o
  -5   2  23       10.66        8.71      7.69 o
  -4   2  23       26.49       25.76     10.34 o
  -3   2  23        9.63       15.16     10.04 o
  -2   2  23        2.18        0.98     13.24 o
 -12   3  23        1.58       -1.84     13.01 o
 -11   3  23       13.01        3.07     13.36 o
 -10   3  23        0.41        5.98     10.82 o
  -9   3  23       29.65       28.60     11.23 o
  -8   3  23        0.08        1.50     11.86 o
  -7   3  23        3.84        6.70     10.16 o
  -6   3  23        3.27        0.02     11.79 o
  -5   3  23       12.67       13.30      8.80 o
  -4   3  23       58.56       59.93      9.43 o
  -3   3  23        0.24        2.37      9.73 o
  -2   3  23        9.99       14.25     11.67 o
  -1   3  23        0.62        8.11     16.78 o
 -13   4  23       23.16       45.06     20.12 o
 -12   4  23       12.97       27.91     13.51 o
 -11   4  23        4.63       11.15     11.26 o
 -10   4  23       22.66       27.68     11.26 o
  -9   4  23        7.78        1.56     10.72 o
  -8   4  23       40.09       57.12     11.57 o
  -7   4  23       14.22       11.35     12.08 o
  -6   4  23       91.35       93.62      9.07 o
  -5   4  23        0.72       -1.39     17.00 o
  -4   4  23       31.11       28.55      9.13 o
  -3   4  23       10.81        4.73     10.82 o
  -2   4  23        2.66        0.06     18.40 o
  -1   4  23       53.32       28.23     20.79 o
 -11   5  23       11.67       10.38     14.04 o
 -10   5  23        1.46        2.62     18.64 o
  -9   5  23        0.04        0.77     12.35 o
  -8   5  23        1.77        0.95     11.91 o
  -7   5  23        2.22        9.47     19.21 o
  -6   5  23       21.67       22.76      8.93 o
  -5   5  23       84.95       91.78      9.47 o
  -4   5  23        1.20        0.36     10.52 o
  -3   5  23       10.31       10.43     10.54 o
  -2   5  23        5.51        2.42      9.98 o
  -1   5  23        1.06        4.62     17.45 o
 -12   6  23       22.81       17.55     17.11 o
 -11   6  23        0.91        4.48     14.14 o
 -10   6  23       27.68       30.65     15.26 o
  -9   6  23        2.56       15.41     18.97 o
  -8   6  23       70.84       66.47     15.90 o
  -7   6  23        0.54       13.66     13.02 o
  -6   6  23       68.22       74.36      9.05 o
  -5   6  23       21.06       29.13      9.00 o
  -4   6  23       34.83       33.75     10.09 o
  -3   6  23        1.38       -3.80     19.57 o
  -2   6  23       28.28       42.38     21.22 o
 -11   7  23        0.36       14.61     20.71 o
 -10   7  23       25.26       24.90     15.90 o
  -9   7  23        0.54        3.50     15.83 o
  -8   7  23       60.21       48.31     23.57 o
  -7   7  23        0.90        2.15     18.83 o
  -6   7  23       16.74       11.01     11.02 o
  -5   7  23       19.09       30.69     12.93 o
  -4   7  23        3.82       -5.00     18.01 o
  -3   7  23       62.82       78.00     21.01 o
  -9   8  23        9.42       11.45     13.28 o
  -8   8  23        1.08        1.85     21.07 o
  -7   8  23        0.30        0.10     13.04 o
  -6   8  23        6.69       13.55     10.66 o
  -5   8  23        1.94        3.56     24.12 o
  -4   8  23       17.87       38.95     22.96 o
 -13   0  24       16.12        3.31     21.78 o
 -12   0  24        0.29        0.67     18.88 o
 -11   0  24       92.06       92.15     23.06 o
 -10   0  24       66.42       79.41     13.76 o
  -9   0  24       70.78       59.12     12.93 o
  -8   0  24       69.43       76.84     13.34 o
  -7   0  24       37.52       49.23     21.79 o
  -6   0  24      104.48      128.83     15.18 o
  -5   0  24      125.17      117.31     14.13 o
  -4   0  24      117.05      104.77     16.04 o
  -3   0  24        5.96        3.55     20.96 o
  -2   0  24       79.57       78.09     19.65 o
 -13   1  24        2.10        5.70     13.15 o
 -12   1  24        0.74       21.91     18.87 o
 -11   1  24        1.80        7.37     13.45 o
 -10   1  24        3.27        4.35      8.65 o
  -9   1  24        1.69        1.69      8.35 o
  -8   1  24        1.08        6.10      9.82 o
  -7   1  24        0.27        2.79      9.76 o
  -6   1  24        5.43       -0.97      8.43 o
  -5   1  24       13.25       12.23      8.69 o
  -4   1  24       33.59       41.73     11.21 o
  -3   1  24        0.07       21.16     18.08 o
  -2   1  24        0.73       -0.30     14.00 o
 -13   2  24       20.22       33.04     15.47 o
 -12   2  24       16.86        7.43     13.82 o
 -11   2  24       12.00       16.53     11.38 o
 -10   2  24       16.48       12.37     10.61 o
  -9   2  24        7.13       18.73     10.21 o
  -8   2  24        2.95        7.00     10.29 o
  -7   2  24        2.98        1.21      9.94 o
  -6   2  24       13.76        9.06      7.77 o
  -5   2  24       27.84       26.52      8.61 o
  -4   2  24        2.19       -0.28      8.65 o
  -3   2  24        5.41       13.78     13.07 o
  -2   2  24       41.14       23.21     16.86 o
 -12   3  24        5.51       25.98     13.41 o
 -11   3  24       11.05        6.92     11.74 o
 -10   3  24        0.17       -3.27     14.08 o
  -9   3  24        4.76        1.44     10.21 o
  -8   3  24        0.14        8.05     11.80 o
  -7   3  24        8.60       10.19     10.63 o
  -6   3  24        8.53       11.49      8.55 o
  -5   3  24       87.74       98.44      9.34 o
  -4   3  24        3.19        5.46     10.29 o
  -3   3  24       49.70       73.68     11.75 o
  -2   3  24        2.34        5.95     10.92 o
 -12   4  24        4.36        1.15     13.02 o
 -11   4  24        0.60        4.21     11.35 o
 -10   4  24        0.01        1.18     11.30 o
  -9   4  24        0.25        1.06     10.53 o
  -8   4  24        0.60        5.73     13.44 o
  -7   4  24        6.99        6.57     13.00 o
  -6   4  24        9.82        2.67      9.20 o
  -5   4  24        6.98        7.23      8.28 o
  -4   4  24        3.25        2.61      9.91 o
  -3   4  24        8.49       11.48     10.69 o
  -2   4  24       19.37        7.80     11.62 o
 -12   5  24       19.37       36.15     22.48 o
 -11   5  24        9.75        9.69     13.87 o
 -10   5  24        4.97        5.26     13.97 o
  -9   5  24       17.65       28.95     15.05 o
  -8   5  24       43.89       57.84     16.06 o
  -7   5  24       81.31       89.80     14.28 o
  -6   5  24       32.57       34.13      9.07 o
  -5   5  24       54.40       50.61      9.08 o
  -4   5  24       16.46       21.07     11.00 o
  -3   5  24       10.53        0.29     11.09 o
 -11   6  24        0.18        5.67     20.13 o
 -10   6  24        3.82       11.92     14.55 o
  -9   6  24        0.49        5.87     18.86 o
  -8   6  24        8.40        8.25     14.07 o
  -7   6  24       32.24       25.76      9.29 o
  -6   6  24        0.20        3.44     12.51 o
  -5   6  24        2.04        0.59      8.86 o
  -4   6  24       16.40       21.49     10.05 o
  -3   6  24        1.22        7.62     10.89 o
 -10   7  24        6.21        4.06     15.23 o
  -9   7  24        9.38        3.13     15.42 o
  -8   7  24        1.02        9.94     12.89 o
  -7   7  24       26.62       22.88     15.84 o
  -6   7  24       13.54       16.56     14.54 o
  -5   7  24       12.72       24.93     21.10 o
 -12   1  25       25.75       35.67     13.33 o
 -11   1  25        1.13        1.74     14.02 o
 -10   1  25       26.99       29.83      8.40 o
  -9   1  25        8.30       13.47      9.29 o
  -8   1  25       11.86       27.38     13.21 o
  -7   1  25       15.32       20.38     10.51 o
  -6   1  25        1.69       10.81     10.42 o
  -5   1  25       43.87       52.38     10.29 o
  -4   1  25        3.16       10.59     11.20 o
  -3   1  25      108.54      125.13     17.23 o
  -2   1  25        0.32        5.35     14.95 o
 -12   2  25       21.20       22.35     16.71 o
 -11   2  25        0.69        4.75     14.51 o
 -10   2  25       41.00       26.66     12.06 o
  -9   2  25        0.41        5.39     14.39 o
  -8   2  25       18.69       16.57     11.05 o
  -7   2  25       13.36       17.60     11.20 o
  -6   2  25       12.18        9.23      8.44 o
  -5   2  25       38.29       47.89      9.93 o
  -4   2  25       12.52        8.54     10.80 o
  -3   2  25        0.84        8.77     14.24 o
 -12   3  25        2.92       14.17     13.49 o
 -11   3  25       18.82       21.32     11.86 o
 -10   3  25       12.02       13.87     11.47 o
  -9   3  25       48.12       40.14     12.15 o
  -8   3  25        1.41        4.64     11.09 o
  -7   3  25       36.08       45.10     12.33 o
  -6   3  25        4.58        4.72     10.06 o
  -5   3  25        8.74       11.22      9.52 o
  -4   3  25        2.86       -0.25      9.71 o
  -3   3  25        3.74       -2.67     11.58 o
 -11   4  25        3.18       13.41     11.64 o
 -10   4  25        0.27        3.46     11.17 o
  -9   4  25        3.33        7.71     17.97 o
  -8   4  25        1.89        7.53     14.74 o
  -7   4  25       35.03       24.81     10.73 o
  -6   4  25        0.27        3.66      9.30 o
  -5   4  25        2.70        4.70      9.24 o
  -4   4  25       60.18       76.88     12.01 o
  -3   4  25        7.40       16.77     11.69 o
 -11   5  25        4.17       10.87     15.04 o
 -10   5  25        0.22        1.20     14.39 o
  -9   5  25        0.16        3.60     12.04 o
  -8   5  25        1.88        8.40     12.29 o
  -7   5  25        0.24        2.97     10.13 o
  -6   5  25        3.22        1.36      8.61 o
  -5   5  25        2.17        6.35     10.62 o
  -4   5  25        0.78        4.23     12.84 o
  -9   6  25        6.93        6.23     19.87 o
  -8   6  25        3.17        2.76     14.41 o
  -7   6  25        1.50       10.00     11.33 o
  -6   6  25        8.86        4.17      9.43 o
  -5   6  25        7.16        9.79     12.89 o
 -12   0  26        3.66       -0.54     17.66 o
 -11   0  26       63.75       77.35     21.73 o
 -10   0  26        5.35        8.70     18.11 o
  -9   0  26       82.22       79.85     14.29 o
  -8   0  26        1.82        2.51     12.05 o
  -7   0  26       97.83      118.25     16.24 o
  -6   0  26        0.23        5.94     20.30 o
  -5   0  26       97.67      100.96     30.29 o
  -4   0  26        3.12        0.56     21.71 o
 -11   1  26        0.05        9.16     16.29 o
 -10   1  26        6.39        3.37     11.36 o
  -9   1  26        5.97        7.60      9.83 o
  -8   1  26       14.20        8.67     11.94 o
  -7   1  26       34.58       32.83      8.54 o
  -6   1  26       50.83       33.44      9.22 o
  -5   1  26       80.51       77.76     13.47 o
  -4   1  26        0.01        1.77     12.38 o
 -11   2  26        7.01       10.50     11.27 o
 -10   2  26        0.11        4.29     12.76 o
  -9   2  26       17.45       13.46     11.66 o
  -8   2  26       17.39       26.31     11.14 o
  -7   2  26        0.16        2.71      7.85 o
  -6   2  26       33.81       37.04      9.18 o
  -5   2  26        2.22       10.65      9.56 o
  -4   2  26       36.76       33.10     10.24 o
 -11   3  26        0.38        7.74     14.28 o
 -10   3  26        4.99       -1.74     11.35 o
  -9   3  26        0.68       13.41     21.89 o
  -8   3  26        3.13        0.11     12.36 o
  -7   3  26        2.73        3.51     10.95 o
  -6   3  26        6.84        9.15      9.43 o
  -5   3  26        0.55        2.56     10.46 o
 -10   4  26        7.88        3.67     13.95 o
  -9   4  26        3.68        3.50     13.23 o
  -8   4  26        8.25        7.56     12.28 o
  -7   4  26        7.75       10.49      8.53 o
  -6   4  26        1.01       -2.04      9.26 o
  -5   4  26        4.56        3.81      9.44 o
  -9   5  26       15.57       19.93     16.94 o
  -8   5  26        6.18       14.81     14.10 o
  -7   5  26       27.98       35.34      9.83 o
 -10   1  27        6.71        3.39      9.80 o
  -9   1  27        3.50        5.45      9.31 o
  -8   1  27        4.62       -0.65     11.21 o
  -7   1  27        6.34        8.71      8.56 o
  -6   1  27        0.41       12.79     11.25 o
 -10   2  27        3.28       13.04     13.61 o
  -9   2  27       24.46       21.13     12.82 o
  -8   2  27        3.28        5.42     16.05 o
  -7   2  27       35.26       44.87      9.37 o
  -6   2  27        0.04        6.30     20.40 o
  -9   3  27        4.71        2.91     13.99 o
  -8   3  27       20.42       36.01     13.95 o
  -7   3  27        0.58        8.72     20.72 o
 
